# Supplementary material for: Harnessing meta-analysis and artificial intelligence to reveal conserved regulatory biosignatures of abiotic stress in soybean
Source: Biol Direct. 2026 May 11;21:120. doi: 10.1186/s13062-026-00788-2 (PMC13334898; doi:10.1186/s13062-026-00788-2)
Supplement: Supplementary file 1 — Supplementary Material 1 [file 13062_2026_788_MOESM1_ESM.xlsx]

## Sheet: Tab.S1
Table S1. List of SRA samples
Stress	Bioproject	SRA Id	Treatment	Tissue type	Developmental stages	Treatment duration	Stress intensity
Salt Stress	PRJNA551959	SRR9622344	Control	Root	Seedling (Second Trifoliate)	30 Hours	0 mM/L
		SRR9622345	Control	Root	Seedling (Second Trifoliate)	30 Hours	0 mM/L
		SRR9622346	Control	Root	Seedling (Second Trifoliate)	30 Hours	0 mM/L
		SRR9622347	Salt stress	Root	Seedling (Second Trifoliate)	30 Hours	100 mM/L
		SRR9622348	Salt stress	Root	Seedling (Second Trifoliate)	30 Hours	100 mM/L
		SRR9622349	Salt stress	Root	Seedling (Second Trifoliate)	30 Hours	100 mM/L
	PRJNA285880	SRR2051082	Control	Leaf	Seedling (First Trifoliate)	4 and 24 Hours	0 mM/L
		SRR2051083	Control	Leaf	Seedling (First Trifoliate)	4 and 24 Hours	0 mM/L
		SRR2051084	Control	Leaf	Seedling (First Trifoliate)	4 and 24 Hours	0 mM/L
		SRR2051085	Control	Leaf	Seedling (First Trifoliate)	4 and 24 Hours	0 mM/L
		SRR2051086	Salt stress	Leaf	Seedling (First Trifoliate)	4 and 24 Hours	100 mM/L
		SRR2051087	Salt stress	Leaf	Seedling (First Trifoliate)	4 and 24 Hours	100 mM/L
		SRR2051088	Salt stress	Leaf	Seedling (First Trifoliate)	4 and 24 Hours	100 mM/L
		SRR2051089	Salt stress	Leaf	Seedling (First Trifoliate)	4 and 24 Hours	100 mM/L
	PRJNA432861	SRR6669457	Control	Leaf	Seedling (First Trifoliate)	0 Hours	0 mM/L
		SRR6669458	Control	Leaf	Seedling (First Trifoliate)	0 Hours	0 mM/L
		SRR6669459	Control	Leaf	Seedling (First Trifoliate)	0 Hours	0 mM/L
		SRR6669460	Salt stress	Leaf	Seedling (First Trifoliate)	1 Hours	154 mM/L
		SRR6669453	Salt stress	Leaf	Seedling (First Trifoliate)	1 Hours	154 mM/L
		SRR6669454	Salt stress	Leaf	Seedling (First Trifoliate)	1 Hours	154 mM/L
		SRR6669455	Salt stress	Leaf	Seedling (First Trifoliate)	2 Hours	154 mM/L
		SRR6669456	Salt stress	Leaf	Seedling (First Trifoliate)	2 Hours	154 mM/L
		SRR6669461	Salt stress	Leaf	Seedling (First Trifoliate)	2 Hours	154 mM/L
		SRR6669445	Salt stress	Leaf	Seedling (First Trifoliate)	24 Hours	154 mM/L
		SRR6669446	Salt stress	Leaf	Seedling (First Trifoliate)	24 Hours	154 mM/L
		SRR6669447	Salt stress	Leaf	Seedling (First Trifoliate)	24 Hours	154 mM/L
		SRR6669462	Salt stress	Leaf	Seedling (First Trifoliate)	4 Hours	154 mM/L
		SRR6669443	Salt stress	Leaf	Seedling (First Trifoliate)	4 Hours	154 mM/L
		SRR6669444	Salt stress	Leaf	Seedling (First Trifoliate)	4 Hours	154 mM/L
		SRR6669448	Salt stress	Leaf	Seedling (First Trifoliate)	48 Hours	154 mM/L
		SRR6669449	Salt stress	Leaf	Seedling (First Trifoliate)	48 Hours	154 mM/L
		SRR6669450	Salt stress	Leaf	Seedling (First Trifoliate)	48 Hours	154 mM/L
		SRR6669451	Control	Root	Seedling (First Trifoliate)	0 Hours	0 mM/L
		SRR6669452	Control	Root	Seedling (First Trifoliate)	0 Hours	0 mM/L
		SRR6669470	Control	Root	Seedling (First Trifoliate)	0 Hours	0 mM/L
		SRR6669469	Salt stress	Root	Seedling (First Trifoliate)	1 Hours	154 mM/L
		SRR6669472	Salt stress	Root	Seedling (First Trifoliate)	1 Hours	154 mM/L
		SRR6669471	Salt stress	Root	Seedling (First Trifoliate)	1 Hours	154 mM/L
		SRR6669466	Salt stress	Root	Seedling (First Trifoliate)	2 Hours	154 mM/L
		SRR6669465	Salt stress	Root	Seedling (First Trifoliate)	2 Hours	154 mM/L
		SRR6669468	Salt stress	Root	Seedling (First Trifoliate)	2 Hours	154 mM/L
		SRR6669441	Salt stress	Root	Seedling (First Trifoliate)	24 Hours	154 mM/L
		SRR6669442	Salt stress	Root	Seedling (First Trifoliate)	24 Hours	154 mM/L
		SRR6669439	Salt stress	Root	Seedling (First Trifoliate)	24 Hours	154 mM/L
		SRR6669467	Salt stress	Root	Seedling (First Trifoliate)	4 Hours	154 mM/L
		SRR6669464	Salt stress	Root	Seedling (First Trifoliate)	4 Hours	154 mM/L
		SRR6669463	Salt stress	Root	Seedling (First Trifoliate)	4 Hours	154 mM/L
		SRR6669440	Salt stress	Root	Seedling (First Trifoliate)	48 Hours	154 mM/L
		SRR6669437	Salt stress	Root	Seedling (First Trifoliate)	48 Hours	154 mM/L
		SRR6669438	Salt stress	Root	Seedling (First Trifoliate)	48 Hours	154 mM/L
	PRJNA1147616	SRR30220851	Control	Leaf	Seedling (First Trifoliate)	0 Hours	300 mM/L
		SRR30220850	Control	Leaf	Seedling (First Trifoliate)	0 Hours	300 mM/L
		SRR30220849	Control	Leaf	Seedling (First Trifoliate)	0 Hours	300 mM/L
		SRR30220855	Salt stress	Leaf	Seedling (First Trifoliate)	1, 6, 12 and 24 Hours	300 mM/L
		SRR30220854	Salt stress	Leaf	Seedling (First Trifoliate)	1, 6, 12 and 24 Hours	300 mM/L
		SRR30220852	Salt stress	Leaf	Seedling (First Trifoliate)	1, 6, 12 and 24 Hours	300 mM/L
		SRR30220858	Control	Root	Seedling (First Trifoliate)	0 Hours	300 mM/L
		SRR30220857	Control	Root	Seedling (First Trifoliate)	0 Hours	300 mM/L
		SRR30220856	Control	Root	Seedling (First Trifoliate)	0 Hours	300 mM/L
		SRR30220861	Salt stress	Root	Seedling (First Trifoliate)	1, 6, 12 and 24 Hours	300 mM/L
		SRR30220860	Salt stress	Root	Seedling (First Trifoliate)	1, 6, 12 and 24 Hours	300 mM/L
		SRR30220859	Salt stress	Root	Seedling (First Trifoliate)	1, 6, 12 and 24 Hours	300 mM/L
		SRR30220842	Control	Leaf	Seedling (First Trifoliate)	0 Hours	300 mM/L
		SRR30220863	Control	Leaf	Seedling (First Trifoliate)	0 Hours	300 mM/L
		SRR30220862	Control	Leaf	Seedling (First Trifoliate)	0 Hours	300 mM/L
		SRR30220845	Salt stress	Leaf	Seedling (First Trifoliate)	1, 6, 12 and 24 Hours	300 mM/L
		SRR30220844	Salt stress	Leaf	Seedling (First Trifoliate)	1, 6, 12 and 24 Hours	300 mM/L
		SRR30220843	Salt stress	Leaf	Seedling (First Trifoliate)	1, 6, 12 and 24 Hours	300 mM/L
		SRR30220848	Control	Root	Seedling (First Trifoliate)	0 Hours	300 mM/L
		SRR30220847	Control	Root	Seedling (First Trifoliate)	0 Hours	300 mM/L
		SRR30220846	Control	Root	Seedling (First Trifoliate)	0 Hours	300 mM/L
		SRR30220865	Salt stress	Root	Seedling (First Trifoliate)	1, 6, 12 and 24 Hours	300 mM/L
		SRR30220864	Salt stress	Root	Seedling (First Trifoliate)	1, 6, 12 and 24 Hours	300 mM/L
		SRR30220853	Salt stress	Root	Seedling (First Trifoliate)	1, 6, 12 and 24 Hours	300 mM/L
	PRJNA1092863	SRR28483893	Control	Root	Seedling (First Trifoliate)	0 Hours	150 mM/L
		SRR28483892	Control	Root	Seedling (First Trifoliate)	0 Hours	150 mM/L
		SRR28483881	Control	Root	Seedling (First Trifoliate)	0 Hours	150 mM/L
		SRR28483870	Salt stress	Root	Seedling (First Trifoliate)	2 Hours	150 mM/L
		SRR28483869	Salt stress	Root	Seedling (First Trifoliate)	2 Hours	150 mM/L
		SRR28483868	Salt stress	Root	Seedling (First Trifoliate)	2 Hours	150 mM/L
		SRR28483867	Salt stress	Root	Seedling (First Trifoliate)	6 Hours	150 mM/L
		SRR28483866	Salt stress	Root	Seedling (First Trifoliate)	6 Hours	150 mM/L
		SRR28483865	Salt stress	Root	Seedling (First Trifoliate)	6 Hours	150 mM/L
		SRR28483864	Salt stress	Root	Seedling (First Trifoliate)	12 Hours	150 mM/L
		SRR28483891	Salt stress	Root	Seedling (First Trifoliate)	12 Hours	150 mM/L
		SRR28483890	Salt stress	Root	Seedling (First Trifoliate)	12 Hours	150 mM/L
		SRR28483889	Salt stress	Root	Seedling (First Trifoliate)	24 Hours	150 mM/L
		SRR28483888	Salt stress	Root	Seedling (First Trifoliate)	24 Hours	150 mM/L
		SRR28483887	Salt stress	Root	Seedling (First Trifoliate)	24 Hours	150 mM/L
		SRR28483886	Control	Root	Seedling (First Trifoliate)	0 Hours	150 mM/L
		SRR28483885	Control	Root	Seedling (First Trifoliate)	0 Hours	150 mM/L
		SRR28483884	Control	Root	Seedling (First Trifoliate)	0 Hours	150 mM/L
		SRR28483883	Salt stress	Root	Seedling (First Trifoliate)	2 Hours	150 mM/L
		SRR28483882	Salt stress	Root	Seedling (First Trifoliate)	2 Hours	150 mM/L
		SRR28483880	Salt stress	Root	Seedling (First Trifoliate)	2 Hours	150 mM/L
		SRR28483879	Salt stress	Root	Seedling (First Trifoliate)	6 Hours	150 mM/L
		SRR28483878	Salt stress	Root	Seedling (First Trifoliate)	6 Hours	150 mM/L
		SRR28483877	Salt stress	Root	Seedling (First Trifoliate)	6 Hours	150 mM/L
		SRR28483876	Salt stress	Root	Seedling (First Trifoliate)	12 Hours	150 mM/L
		SRR28483875	Salt stress	Root	Seedling (First Trifoliate)	12 Hours	150 mM/L
		SRR28483874	Salt stress	Root	Seedling (First Trifoliate)	12 Hours	150 mM/L
		SRR28483873	Salt stress	Root	Seedling (First Trifoliate)	24 Hours	150 mM/L
		SRR28483872	Salt stress	Root	Seedling (First Trifoliate)	24 Hours	150 mM/L
		SRR28483871	Salt stress	Root	Seedling (First Trifoliate)	24 Hours	150 mM/L
Drought Stress	PRJNA1011551	SRR25867181	Control	Root	Seedling (Third Trifoliate)	18 Days	15% PEG-6000
		SRR25867182	Control	Root	Seedling (Third Trifoliate)	18 Days	15% PEG-6000
		SRR25867178	Control	Root	Seedling (Third Trifoliate)	18 Days	15% PEG-6000
		SRR25867177	Drought stress	Root	Seedling (Third Trifoliate)	18 Days	15% PEG-6000
		SRR25867176	Drought stress	Root	Seedling (Third Trifoliate)	18 Days	15% PEG-6000
		SRR25867175	Drought stress	Root	Seedling (Third Trifoliate)	18 Days	15% PEG-6000
		SRR25867174	Control	Root	Seedling (Third Trifoliate)	18 Days	15% PEG-6000
		SRR25867173	Control	Root	Seedling (Third Trifoliate)	18 Days	15% PEG-6000
		SRR25867172	Control	Root	Seedling (Third Trifoliate)	18 Days	15% PEG-6000
		SRR25867171	Drought stress	Root	Seedling (Third Trifoliate)	18 Days	15% PEG-6000
		SRR25867180	Drought stress	Root	Seedling (Third Trifoliate)	18 Days	15% PEG-6000
		SRR25867179	Drought stress	Root	Seedling (Third Trifoliate)	18 Days	15% PEG-6000
	PRJNA852689	SRR19849614	Control	Leaf	Early Flowering	7 Days	Soil with 30% relative water
		SRR19849617	Control	Leaf	Early Flowering	7 Days	Soil with 30% relative water
		SRR19849628	Control	Leaf	Early Flowering	7 Days	Soil with 30% relative water
		SRR19849613	Control	Leaf	Early Flowering	17 Days	Soil with 30% relative water
		SRR19849616	Control	Leaf	Early Flowering	17 Days	Soil with 30% relative water
		SRR19849627	Control	Leaf	Early Flowering	17 Days	Soil with 30% relative water
		SRR19849612	Control	Leaf	Early Flowering	27 Days	Soil with 30% relative water
		SRR19849615	Control	Leaf	Early Flowering	27 Days	Soil with 30% relative water
		SRR19849618	Control	Leaf	Early Flowering	27 Days	Soil with 30% relative water
		SRR19849611	Drought stress	Leaf	Early Flowering	7 Days	Soil with 24.3% relative water
		SRR19849625	Drought stress	Leaf	Early Flowering	7 Days	Soil with 24.3% relative water
		SRR19849626	Drought stress	Leaf	Early Flowering	7 Days	Soil with 24.3% relative water
		SRR19849622	Drought stress	Leaf	Early Flowering	17 Days	Soil with 20.6% relative water
		SRR19849623	Drought stress	Leaf	Early Flowering	17 Days	Soil with 20.6% relative water
		SRR19849624	Drought stress	Leaf	Early Flowering	17 Days	Soil with 20.6% relative water
		SRR19849619	Drought stress	Leaf	Early Flowering	27 Days	Soil with 16.9% relative water
		SRR19849620	Drought stress	Leaf	Early Flowering	27 Days	Soil with 16.9% relative water
		SRR19849621	Drought stress	Leaf	Early Flowering	27 Days	Soil with 16.9% relative water
	PRJNA641330	SRR12074574	Control	Root	Late Vegetative	7 Days	Normal water supply
		SRR12074577	Control	Root	Late Vegetative	7 Days	Normal water supply
		SRR12074578	Control	Root	Late Vegetative	7 Days	Normal water supply
		SRR12074571	Drought stress	Root	Late Vegetative	7 Days	Withholding water supply
		SRR12074572	Drought stress	Root	Late Vegetative	7 Days	Withholding water supply
		SRR12074573	Drought stress	Root	Late Vegetative	7 Days	Withholding water supply
	PRJNA574626	SRR10202475	Control	Leaf	Seedling (First Trifoliate)	5 Days	Normal water supply
		SRR10202476	Control	Leaf	Seedling (First Trifoliate)	5 Days	Normal water supply
		SRR10202477	Control	Leaf	Seedling (First Trifoliate)	5 Days	Normal water supply
		SRR10202472	Drought stress	Leaf	Seedling (First Trifoliate)	5 Days	Withholding water supply
		SRR10202473	Drought stress	Leaf	Seedling (First Trifoliate)	5 Days	Withholding water supply
		SRR10202474	Drought stress	Leaf	Seedling (First Trifoliate)	5 Days	Withholding water supply
		SRR10202469	Drought stress	Leaf	Seedling (First Trifoliate)	6 Days	Withholding water supply
		SRR10202470	Drought stress	Leaf	Seedling (First Trifoliate)	6 Days	Withholding water supply
		SRR10202471	Drought stress	Leaf	Seedling (First Trifoliate)	6 Days	Withholding water supply
		SRR10202512	Control	Root	Seedling (First Trifoliate)	5 Days	Normal water supply
		SRR10202513	Control	Root	Seedling (First Trifoliate)	5 Days	Normal water supply
		SRR10202514	Control	Root	Seedling (First Trifoliate)	5 Days	Normal water supply
		SRR10202509	Drought stress	Root	Seedling (First Trifoliate)	5 Days	Withholding water supply
		SRR10202510	Drought stress	Root	Seedling (First Trifoliate)	5 Days	Withholding water supply
		SRR10202511	Drought stress	Root	Seedling (First Trifoliate)	5 Days	Withholding water supply
		SRR10202505	Drought stress	Root	Seedling (First Trifoliate)	6 Days	Withholding water supply
		SRR10202507	Drought stress	Root	Seedling (First Trifoliate)	6 Days	Withholding water supply
		SRR10202508	Drought stress	Root	Seedling (First Trifoliate)	6 Days	Withholding water supply
	PRJNA813355	SRR18251442	Control	Leaf, Root and Stem	Seedling (Third Trifoliate)	0 Days	Normal water supply
		SRR18251443	Control	Leaf, Root and Stem	Seedling (Third Trifoliate)	0 Days	Normal water supply
		SRR18251441	Control	Leaf, Root and Stem	Seedling (Third Trifoliate)	0 Days	Normal water supply
		SRR18251444	Drought stress	Leaf, Root and Stem	Seedling (Third Trifoliate)	6 Days	Withholding water supply
		SRR18251447	Drought stress	Leaf, Root and Stem	Seedling (Third Trifoliate)	6 Days	Withholding water supply
		SRR18251448	Drought stress	Leaf, Root and Stem	Seedling (Third Trifoliate)	6 Days	Withholding water supply
		SRR18251445	Control	Leaf, Root and Stem	Seedling (Third Trifoliate)	0 Days	Normal water supply
		SRR18251446	Control	Leaf, Root and Stem	Seedling (Third Trifoliate)	0 Days	Normal water supply
		SRR18251437	Control	Leaf, Root and Stem	Seedling (Third Trifoliate)	0 Days	Normal water supply
		SRR18251438	Drought stress	Leaf, Root and Stem	Seedling (Third Trifoliate)	6 Days	Withholding water supply
		SRR18251439	Drought stress	Leaf, Root and Stem	Seedling (Third Trifoliate)	6 Days	Withholding water supply
		SRR18251440	Drought stress	Leaf, Root and Stem	Seedling (Third Trifoliate)	6 Days	Withholding water supply
Heat Stress	PRJNA880914	SRR21595198	Heat stress	Pods	Early Flowering	8 Hours	38 Degree Celcious
		SRR21595199	Heat stress	Pods	Early Flowering	8 Hours	38 Degree Celcious
		SRR21595204	Control	Pods	Early Flowering	8 Hours	28 Degree Celcious
		SRR21595205	Control	Pods	Early Flowering	8 Hours	28 Degree Celcious
		SRR21595206	Control	Pods	Early Flowering	8 Hours	28 Degree Celcious
	PRJNA644602	SRR12164947	Control	Leaf	Early Flowering	8 Hours	38 Degree Celcious
		SRR12164948	Control	Leaf	Early Flowering	8 Hours	38 Degree Celcious
		SRR12164949	Control	Leaf	Early Flowering	8 Hours	38 Degree Celcious
		SRR12164953	Heat stress	Leaf	Early Flowering	8 Hours	38 Degree Celcious
		SRR12164954	Heat stress	Leaf	Early Flowering	8 Hours	38 Degree Celcious
		SRR12164955	Heat stress	Leaf	Early Flowering	8 Hours	38 Degree Celcious
	PRJNA399013	SRR5947142	Heat stress	Leaf	Seedling (Third Trifoliate)	8 Hours	40 Degree Celcious
		SRR5947143	Heat stress	Leaf	Seedling (Third Trifoliate)	8 Hours	40 Degree Celcious
		SRR5947144	Heat stress	Leaf	Seedling (Third Trifoliate)	8 Hours	40 Degree Celcious
		SRR5947145	Heat stress	Leaf	Seedling (Third Trifoliate)	24 Hours	40 Degree Celcious
		SRR5947146	Heat stress	Leaf	Seedling (Third Trifoliate)	24 Hours	40 Degree Celcious
		SRR5947147	Heat stress	Leaf	Seedling (Third Trifoliate)	24 Hours	40 Degree Celcious
		SRR5957117	Heat stress	Leaf	Seedling (Third Trifoliate)	24 Hours	40 Degree Celcious
	PRJNA449574	SRR6983150	Heat stress	Leaf	Full bloom (R2)	8 Hours	38 Degree Celcious
		SRR6983157	Heat stress	Leaf	Full bloom (R2)	8 Hours	38 Degree Celcious
		SRR6983159	Heat stress	Leaf	Full bloom (R2)	8 Hours	38 Degree Celcious
		SRR6983160	Heat stress	Leaf	Full bloom (R2)	8 Hours	38 Degree Celcious

## Sheet: Tab.S2
Table S2. List of up- and down- regulated DEGs from salt, drought and heat stress
Salt DEGs			Drought DEGs			Heat DEGs
GeneID	log2FC	PValue	GeneID	log2FC	PValue	GeneID	log2FC	PValue
Glyma.10G199100	8.22709	1.38125e-05	Glyma.13G119400	8.37886	1.02655e-20	Glyma.09G281800	12.9568	1.38657e-07
Glyma.16G201800	7.7595	5.78139e-09	Glyma.20G201800	8.37593	1.5157e-11	Glyma.18G231400	11.9387	2.89224e-05
Glyma.07G262900	7.50211	2.49752e-09	Glyma.13G291800	8.34928	8.46808e-17	Glyma.08G341300	11.5697	4.55943e-05
Glyma.18G273400	7.47784	1.50002e-13	Glyma.20G053700	8.0957	1.30516e-08	Glyma.07G139900	11.0146	1.85895e-07
Glyma.02G088400	7.46462	7.55123e-22	Glyma.15G007300	7.95425	2.66429e-16	Glyma.08G341400	10.9717	0.000361756
Glyma.03G029200	7.32036	4.05996e-09	Glyma.18G157800	7.45835	9.72893e-16	Glyma.19G171900	10.3708	0.000312959
Glyma.07G121500	7.25581	2.04425e-09	Glyma.09G185500	7.44601	1.42539e-17	Glyma.03G113200	10.2592	1.67672e-07
Glyma.10G199000	7.10351	0.000112872	Glyma.10G188800	7.42714	6.07951e-10	Glyma.09G255000	10.0987	9.58254e-07
Glyma.18G273300	6.95468	3.95506e-12	Glyma.10G223100	7.41702	4.04694e-10	Glyma.18G103500	9.94519	1.82249e-08
Glyma.08G210100	6.84244	2.1403e-19	Glyma.03G220751	7.36754	4.90286e-16	Glyma.06G220800	9.92186	1.09602e-05
Glyma.15G261000	6.79789	2.72619e-08	Glyma.18G002866	7.32978	8.71951e-11	Glyma.08G174900	9.63338	9.99322e-06
Glyma.20G029700	6.67531	1.29508e-09	Glyma.05G065300	7.24409	1.09341e-10	Glyma.03G057800	9.6128	0.00039696
Glyma.13G175700	6.65491	6.2876e-17	Glyma.11G196600	7.18611	2.16411e-12	Glyma.03G238800	9.5724	5.1126e-05
Glyma.15G261500	6.62439	6.71529e-10	Glyma.15G211300	7.18308	3.83771e-10	Glyma.09G049300	9.49825	0.000134521
Glyma.19G074000	6.53645	6.12601e-05	Glyma.06G028300	7.17774	2.883e-15	Glyma.11G180800	9.46801	2.07012e-05
Glyma.07G045200	6.51298	6.74145e-08	Glyma.06G080700	7.15164	2.98942e-12	Glyma.11G021100	9.4674	4.9912e-08
Glyma.12G235800	6.44305	4.94232e-15	Glyma.05G045800	6.96863	1.73105e-15	Glyma.19G151100	9.35255	6.12638e-05
Glyma.01G120000	6.39638	1.73141e-11	Glyma.13G363300	6.76081	1.4591e-21	Glyma.17G259800	9.31219	0.000696143
Glyma.13G365800	6.20716	1.75206e-16	Glyma.18G273300	6.75307	1.44222e-11	Glyma.15G110600	9.26577	0.00101175
Glyma.04G007750	6.20357	3.66607e-10	Glyma.20G199300	6.73053	1.73787e-10	Glyma.09G048900	9.18575	0.000236048
Glyma.11G203900	6.19529	1.16876e-06	Glyma.17G040800	6.70943	9.29417e-16	Glyma.02G181350	9.12387	0.000159988
Glyma.08G224100	6.18401	1.56368e-12	Glyma.10G236000	6.66975	3.13693e-14	Glyma.03G073776	9.09988	0.000627829
Glyma.18G103600	6.14861	1.36551e-09	Glyma.10G188900	6.51543	1.10854e-08	Glyma.18G096700	9.05325	4.992e-05
Glyma.11G169473	6.121	4.50958e-06	Glyma.20G158500	6.36568	1.98862e-15	Glyma.19G137700	9.03381	1.71867e-06
Glyma.13G318500	6.10355	3.59773e-08	Glyma.12G116900	6.3478	9.67979e-11	Glyma.03G107500	9.03272	8.03354e-06
Glyma.06G265460	6.0838	2.21505e-09	Glyma.03G213300	6.27461	3.10417e-24	Glyma.19G221800	9.0282	4.30767e-05
Glyma.06G157000	6.05943	4.56602e-14	Glyma.06G157000	6.25323	4.7832e-13	Glyma.10G223200	8.96699	0.000101237
Glyma.01G120100	6.00699	1.19742e-09	Glyma.10G180500	6.24592	5.46525e-15	Glyma.15G223900	8.91067	6.66079e-05
Glyma.08G250600	5.88686	9.89418e-11	Glyma.11G180800	6.20797	1.31598e-10	Glyma.14G167800	8.86117	0.000209274
Glyma.11G169682	5.88017	4.74645e-06	Glyma.18G002932	6.18384	6.08173e-09	Glyma.05G124800	8.86013	0.00399578
Glyma.05G199300	5.87098	9.34523e-18	Glyma.18G033100	6.11733	1.74746e-09	Glyma.13G037900	8.85606	3.36069e-05
Glyma.17G183800	5.8509	2.0776e-13	Glyma.18G032900	6.08934	8.33676e-05	Glyma.06G266700	8.83799	0.000238612
Glyma.20G191200	5.78135	0.000116214	Glyma.03G144400	6.0657	7.85877e-20	Glyma.11G054700	8.77803	1.49462e-05
Glyma.16G206200	5.77359	4.30769e-12	Glyma.06G031100	6.06432	7.35823e-09	Glyma.14G063700	8.76676	6.53721e-05
Glyma.10G126051	5.74591	0.000645432	Glyma.18G294300	6.05785	3.30166e-08	Glyma.03G062600	8.7652	0.00159561
Glyma.16G021000	5.74347	2.95174e-29	Glyma.09G142500	6.03292	1.05877e-08	Glyma.20G116600	8.67292	0.000213051
Glyma.14G039200	5.66892	6.014e-08	Glyma.11G224900	6.02825	0.000104788	Glyma.12G199600	8.66594	4.98394e-06
Glyma.02G205600	5.66796	6.87579e-15	Glyma.12G234900	5.97278	1.0348e-09	Glyma.06G006500	8.60822	3.13561e-06
Glyma.14G099900	5.53747	2.2426e-16	Glyma.18G032800	5.96398	7.45857e-09	Glyma.19G098801	8.60166	2.99326e-06
Glyma.10G176400	5.5075	4.86377e-12	Glyma.12G146150	5.95114	1.77655e-09	Glyma.15G077700	8.59239	6.46659e-06
Glyma.10G236000	5.50647	1.41368e-12	Glyma.08G160800	5.93174	1.23105e-22	Glyma.15G109700	8.54468	2.17994e-05
Glyma.13G024900	5.4968	3.03469e-05	Glyma.16G212400	5.8084	5.57306e-08	Glyma.05G126700	8.52434	2.93098e-06
Glyma.19G021900	5.43017	1.7843e-08	Glyma.18G032400	5.77212	0.000830573	Glyma.13G040100	8.44153	0.000344364
Glyma.08G068700	5.38612	9.64198e-14	Glyma.09G163300	5.76763	1.42582e-10	Glyma.14G213700	8.3871	0.00082463
Glyma.20G146350	5.33616	1.32971e-09	Glyma.11G067900	5.75405	6.73966e-13	Glyma.01G244000	8.30054	8.2479e-06
Glyma.17G224900	5.33189	5.78019e-15	Glyma.09G163200	5.725	0.00133341	Glyma.07G150200	8.29437	3.75763e-06
Glyma.13G024700	5.29315	7.56906e-05	Glyma.17G128000	5.70433	2.45426e-12	Glyma.07G168600	8.29402	8.80628e-07
Glyma.08G212000	5.29283	8.8743e-14	Glyma.18G033200	5.68757	4.92388e-09	Glyma.10G285400	8.28725	7.07174e-07
Glyma.13G202600	5.28746	1.33444e-11	Glyma.13G246100	5.67639	1.51535e-09	Glyma.13G312800	8.22264	2.47711e-05
Glyma.04G054500	5.23371	1.98265e-08	Glyma.08G239400	5.67017	6.49136e-14	Glyma.11G167591	8.20008	5.16474e-06
Glyma.07G200700	5.2261	5.7505e-12	Glyma.17G162100	5.66712	1.70868e-08	Glyma.02G086850	8.12902	0.000114361
Glyma.09G053100	5.20779	4.93327e-11	Glyma.10G266100	5.6612	1.08602e-10	Glyma.18G143400	8.11714	0.000536389
Glyma.13G036300	5.16329	4.05527e-09	Glyma.18G032500	5.64848	0.000277467	Glyma.12G188900	8.11555	0.000109975
Glyma.07G200500	5.13638	3.72489e-13	Glyma.19G213000	5.64478	5.96947e-12	Glyma.19G018501	8.09189	5.18419e-06
Glyma.10G047750	5.11387	1.54735e-06	Glyma.13G120600	5.64292	1.59549e-09	Glyma.09G163700	8.06676	4.8844e-05
Glyma.11G196600	5.04636	7.62266e-08	Glyma.06G183800	5.61675	1.30169e-20	Glyma.12G151300	8.04824	0.000371024
Glyma.07G061500	5.04442	7.03495e-14	Glyma.02G110600	5.61631	8.18263e-13	Glyma.02G233800	8.04151	0.00140188
Glyma.08G156600	5.03458	4.25214e-15	Glyma.14G156400	5.6041	8.08024e-11	Glyma.09G006200	8.0163	0.000501074
Glyma.14G063700	4.95999	1.72145e-09	Glyma.05G065800	5.60246	4.40009e-09	Glyma.18G003700	8.00357	2.6277e-05
Glyma.13G243500	4.95061	7.99583e-06	Glyma.17G127900	5.58417	2.19469e-23	Glyma.01G046900	7.99139	1.36647e-06
Glyma.19G004800	4.90278	1.4045e-10	Glyma.18G203500	5.56802	1.96574e-10	Glyma.15G232200	7.98851	4.60245e-06
Glyma.20G199300	4.88696	3.67391e-08	Glyma.14G167800	5.51952	7.90173e-09	Glyma.11G236050	7.98714	3.50667e-07
Glyma.11G218400	4.86612	2.30658e-11	Glyma.09G163600	5.47243	2.11734e-09	Glyma.16G088900	7.98428	2.35355e-07
Glyma.15G275400	4.79536	1.39558e-08	Glyma.05G123900	5.47042	3.81625e-10	Glyma.03G160100	7.98339	0.000142782
Glyma.09G251400	4.78415	4.84202e-06	Glyma.07G236700	5.41505	1.05897e-09	Glyma.09G006100	7.98196	0.00105914
Glyma.03G220751	4.72645	6.02598e-11	Glyma.13G219300	5.38862	1.16324e-13	Glyma.02G126600	7.9447	0.000534636
Glyma.05G045800	4.70199	7.30929e-11	Glyma.19G147200	5.38258	2.32044e-11	Glyma.13G043000	7.90859	2.42754e-05
Glyma.12G067100	4.68944	7.65816e-11	Glyma.06G290100	5.36952	5.03984e-09	Glyma.10G242400	7.90368	0.0010919
Glyma.13G278000	4.68859	6.04984e-08	Glyma.08G156600	5.35561	9.93245e-14	Glyma.13G180200	7.89753	7.70797e-05
Glyma.16G030000	4.67828	4.10702e-13	Glyma.19G227800	5.33844	1.31902e-22	Glyma.09G049200	7.89475	0.000789528
Glyma.08G068800	4.65585	4.01908e-11	Glyma.11G060000	5.32588	4.59592e-09	Glyma.02G006300	7.87891	3.50392e-06
Glyma.05G152700	4.64209	1.01706e-10	Glyma.05G112000	5.30068	1.87491e-11	Glyma.08G235300	7.87853	0.000161748
Glyma.08G056600	4.64131	1.62499e-16	Glyma.09G139600	5.29	2.27332e-11	Glyma.19G171800	7.87624	0.00325759
Glyma.02G281400	4.60305	1.86802e-07	Glyma.03G238800	5.28236	4.7572e-08	Glyma.10G237100	7.87271	0.000117722
Glyma.07G052100	4.54442	4.71585e-18	Glyma.16G083700	5.27592	6.57402e-09	Glyma.15G071000	7.86991	0.0134898
Glyma.04G054400	4.49627	9.41662e-15	Glyma.05G142500	5.26277	2.99974e-08	Glyma.09G037100	7.85132	0.000280376
Glyma.01G049500	4.48279	3.04341e-10	Glyma.11G225000	5.25151	0.000380033	Glyma.12G007200	7.84568	0.000789683
Glyma.08G241650	4.47806	1.37687e-09	Glyma.04G208700	5.25143	8.2888e-09	Glyma.01G222300	7.84502	2.64254e-07
Glyma.01G225100	4.46808	1.46229e-12	Glyma.13G202600	5.24839	2.51341e-10	Glyma.09G224800	7.83873	0.000121081
Glyma.10G132200	4.46165	1.76067e-07	Glyma.18G032700	5.24825	0.000195761	Glyma.08G211000	7.81874	0.00024853
Glyma.10G064400	4.46136	1.48474e-13	Glyma.20G124500	5.24054	3.36729e-13	Glyma.11G156901	7.81205	6.72713e-06
Glyma.19G011400	4.46004	5.62841e-17	Glyma.08G250600	5.16632	5.6642e-09	Glyma.09G005000	7.80171	5.36887e-05
Glyma.02G124900	4.44778	2.13758e-07	Glyma.17G164200	5.16305	1.07273e-19	Glyma.01G098300	7.74931	5.95105e-05
Glyma.07G173550	4.4451	9.20798e-09	Glyma.18G273400	5.11629	6.46667e-09	Glyma.17G017400	7.72489	3.76022e-06
Glyma.16G166050	4.42751	5.28163e-06	Glyma.09G142200	5.10059	5.01293e-07	Glyma.04G107000	7.71368	0.00204966
Glyma.11G198500	4.39167	6.98939e-09	Glyma.10G132200	5.0686	4.68073e-08	Glyma.13G132901	7.66245	9.62212e-05
Glyma.10G205900	4.38253	6.07313e-10	Glyma.13G169700	5.04008	4.42124e-09	Glyma.09G076250	7.66109	0.000791423
Glyma.17G036300	4.38015	6.34698e-16	Glyma.18G056200	5.03841	3.78075e-10	Glyma.07G195300	7.6551	0.000433378
Glyma.20G164200	4.37314	2.71912e-16	Glyma.05G198000	5.03743	1.59925e-09	Glyma.15G156100	7.6542	0.000714183
Glyma.11G169891	4.37303	0.000350528	Glyma.05G123700	5.01059	0.00293512	Glyma.03G062700	7.65141	0.00198092
Glyma.02G300400	4.3726	1.58563e-13	Glyma.08G211000	4.97239	4.5661e-06	Glyma.16G115300	7.64621	7.59861e-07
Glyma.17G127900	4.35569	3.57032e-19	Glyma.20G201000	4.93967	9.75949e-10	Glyma.11G224800	7.63081	9.59154e-08
Glyma.05G180550	4.3552	8.99902e-09	Glyma.19G009900	4.91398	1.05099e-09	Glyma.01G097400	7.63047	0.00107131
Glyma.02G147900	4.35404	1.53959e-08	Glyma.11G218400	4.87073	7.22489e-10	Glyma.U031124	7.62316	0.000303605
Glyma.13G024600	4.34106	3.01025e-06	Glyma.06G111600	4.85846	1.12209e-08	Glyma.05G124900	7.57603	0.000251755
Glyma.12G080500	4.33312	1.91993e-07	Glyma.16G207500	4.8425	7.07762e-11	Glyma.12G135500	7.57206	2.64317e-05
Glyma.14G186400	4.31908	5.45159e-13	Glyma.08G172800	4.82102	1.19182e-10	Glyma.09G142500	7.55495	0.000506225
Glyma.06G212101	4.31366	1.41608e-06	Glyma.05G199300	4.81154	2.87435e-13	Glyma.09G142200	7.53807	0.00095547
Glyma.08G010800	4.31362	1.12439e-09	Glyma.09G162700	4.79371	2.20075e-07	Glyma.11G025900	7.51012	0.000188739
Glyma.07G200200	4.31187	1.68829e-14	Glyma.03G190100	4.73865	5.5419e-11	Glyma.17G064300	7.50585	2.26909e-05
Glyma.06G157800	4.31136	1.35188e-12	Glyma.17G155000	4.72407	1.22471e-13	Glyma.09G038900	7.49133	1.09993e-05
Glyma.09G163200	4.29525	0.000151315	Glyma.02G219100	4.71149	3.88993e-12	Glyma.18G278150	7.45356	4.25617e-05
Glyma.10G190900	4.28929	3.04454e-09	Glyma.19G190400	4.70297	2.41926e-10	Glyma.10G253700	7.44878	3.56471e-05
Glyma.09G169800	4.27725	2.75638e-09	Glyma.18G100500	4.69867	1.94161e-13	Glyma.05G179200	7.44752	3.34548e-05
Glyma.09G169900	4.2249	3.9064e-09	Glyma.02G088400	4.68695	1.13972e-08	Glyma.05G161400	7.42346	0.00262282
Glyma.05G065100	4.20734	2.40308e-06	Glyma.05G126750	4.67935	7.56492e-07	Glyma.10G187000	7.41001	0.000141643
Glyma.15G045000	4.2002	0.00264957	Glyma.09G163000	4.67137	0.00268854	Glyma.04G249800	7.3713	3.84445e-05
Glyma.02G307000	4.19718	1.46659e-10	Glyma.13G334000	4.66357	1.05975e-08	Glyma.03G015900	7.36207	2.69068e-05
Glyma.08G069000	4.18215	1.32325e-11	Glyma.14G063700	4.64174	3.19768e-08	Glyma.17G137400	7.3535	0.0046658
Glyma.18G284900	4.17537	3.54054e-19	Glyma.08G079700	4.57575	1.87412e-09	Glyma.U032205	7.33448	1.82557e-05
Glyma.01G122502	4.15024	0.0012302	Glyma.13G162700	4.56966	1.67815e-06	Glyma.05G033600	7.30262	0.000199002
Glyma.08G151000	4.13939	4.27972e-07	Glyma.13G278000	4.565	3.92043e-07	Glyma.01G174102	7.28789	2.83965e-05
Glyma.09G162500	4.13537	2.25725e-05	Glyma.05G095633	4.52221	1.24457e-08	Glyma.16G039600	7.28276	8.55084e-05
Glyma.05G112000	4.12361	5.71608e-10	Glyma.06G080800	4.5113	3.29682e-08	Glyma.18G123100	7.24368	1.06676e-05
Glyma.13G176200	4.12306	1.33247e-11	Glyma.05G095600	4.50215	5.90033e-10	Glyma.18G251000	7.22647	4.68778e-05
Glyma.15G092900	4.11961	6.08302e-09	Glyma.13G208000	4.46474	8.91481e-10	Glyma.03G173100	7.21832	1.04178e-05
Glyma.01G045750	4.11778	8.05466e-08	Glyma.01G186202	4.43536	1.16262e-09	Glyma.14G064100	7.16725	0.000189356
Glyma.01G187100	4.10806	6.17827e-10	Glyma.13G365800	4.42725	1.46851e-09	Glyma.18G251201	7.16463	0.000253895
Glyma.01G106800	4.10029	1.04752e-11	Glyma.20G201900	4.40629	7.34033e-06	Glyma.10G184700	7.16344	0.000229994
Glyma.05G022200	4.08264	2.65525e-11	Glyma.11G059100	4.40557	4.41282e-11	Glyma.08G212000	7.14566	3.59677e-05
Glyma.07G178200	4.0178	1.1952e-09	Glyma.15G110600	4.39444	2.47359e-05	Glyma.14G168100	7.13881	2.23691e-05
Glyma.12G238900	4.00511	4.13377e-08	Glyma.08G156300	4.38636	3.30728e-09	Glyma.06G220700	7.12695	0.000605524
Glyma.12G149100	3.97925	1.21057e-12	Glyma.20G147900	4.37754	6.68337e-07	Glyma.18G266100	7.11186	0.00013722
Glyma.14G052400	3.97488	0.00312653	Glyma.19G023800	4.35451	1.48022e-10	Glyma.18G177000	7.09639	0.00664202
Glyma.12G013100	3.96252	9.04614e-18	Glyma.01G182350	4.34571	4.18266e-07	Glyma.02G059500	7.04325	5.19681e-08
Glyma.10G266100	3.96056	2.42701e-07	Glyma.18G277700	4.33056	2.70982e-05	Glyma.14G183400	7.02886	2.30793e-05
Glyma.10G006850	3.95466	1.96257e-06	Glyma.15G139801	4.33037	2.39939e-06	Glyma.08G156600	7.0173	2.29015e-06
Glyma.05G124900	3.94906	7.3356e-07	Glyma.14G145900	4.32256	8.78269e-09	Glyma.05G165451	7.01251	5.4198e-06
Glyma.14G156400	3.94593	1.27584e-07	Glyma.08G224100	4.30377	8.62368e-07	Glyma.13G181000	7.01239	0.00154172
Glyma.07G043600	3.93612	3.89966e-14	Glyma.13G036300	4.28715	1.29607e-06	Glyma.13G120750	6.989	2.75136e-05
Glyma.04G018700	3.93171	9.80745e-09	Glyma.09G163800	4.26799	2.19605e-06	Glyma.18G236650	6.98423	9.62021e-05
Glyma.18G203500	3.9202	4.80988e-08	Glyma.09G123800	4.2341	2.44427e-14	Glyma.07G259800	6.94513	0.000442458
Glyma.13G024651	3.9	3.03669e-07	Glyma.06G077000	4.23106	5.02097e-13	Glyma.08G320200	6.93062	0.000495608
Glyma.05G065800	3.88283	2.04303e-06	Glyma.16G166050	4.2207	0.000122955	Glyma.01G225100	6.92682	2.38982e-05
Glyma.15G083200	3.8776	1.3739e-05	Glyma.12G001600	4.21208	1.90491e-14	Glyma.10G006600	6.92344	4.91534e-05
Glyma.03G243200	3.85549	1.21569e-06	Glyma.16G100100	4.21021	4.79668e-12	Glyma.15G275400	6.92219	0.00100047
Glyma.05G123700	3.84224	0.000461359	Glyma.09G162800	4.20263	3.42841e-07	Glyma.09G004900	6.91925	0.000145957
Glyma.09G139600	3.83786	9.37549e-09	Glyma.09G065800	4.18804	3.55293e-09	Glyma.15G234700	6.9174	6.80271e-06
Glyma.07G067200	3.82601	6.7098e-08	Glyma.18G032300	4.17844	5.31665e-07	Glyma.14G188000	6.91445	1.05929e-05
Glyma.16G028400	3.82101	2.70291e-07	Glyma.10G064400	4.17306	3.38944e-11	Glyma.02G256200	6.90417	3.61961e-05
Glyma.19G181700	3.80263	1.0573e-08	Glyma.11G194400	4.15102	5.05953e-06	Glyma.03G160400	6.8881	0.000385001
Glyma.14G100000	3.80253	7.11945e-10	Glyma.17G027400	4.15017	2.82062e-07	Glyma.03G074167	6.86795	0.00325626
Glyma.05G123750	3.78761	4.24065e-05	Glyma.09G006100	4.13605	2.3211e-05	Glyma.02G058950	6.85485	3.17292e-05
Glyma.16G189900	3.78452	5.12555e-09	Glyma.13G025000	4.13396	2.11444e-08	Glyma.06G000966	6.82193	6.27754e-06
Glyma.10G237800	3.78364	2.89945e-15	Glyma.19G189400	4.12761	3.29481e-07	Glyma.10G253800	6.80816	0.000133853
Glyma.19G212400	3.7734	6.28991e-06	Glyma.07G121500	4.12691	9.52685e-06	Glyma.02G239400	6.79248	0.00166699
Glyma.13G364400	3.76862	0.0100326	Glyma.12G149100	4.11757	4.47647e-12	Glyma.17G049900	6.77345	0.000327814
Glyma.07G113200	3.75869	0.00146822	Glyma.14G153800	4.11516	0.000177247	Glyma.02G002100	6.76735	1.04176e-05
Glyma.10G001766	3.75546	3.65156e-08	Glyma.13G112951	4.09921	4.68002e-11	Glyma.13G174100	6.75182	1.20278e-06
Glyma.04G052000	3.75515	1.33264e-13	Glyma.16G032200	4.08116	8.85738e-08	Glyma.14G100000	6.74198	1.57919e-05
Glyma.12G150400	3.74774	1.91484e-08	Glyma.18G032600	4.07423	0.000710864	Glyma.06G147000	6.73699	6.70581e-07
Glyma.18G266100	3.74346	4.14585e-07	Glyma.05G190100	4.04859	7.08958e-16	Glyma.09G275500	6.72952	8.13159e-06
Glyma.10G135667	3.74107	2.36419e-06	Glyma.17G147600	4.04454	8.91511e-06	Glyma.02G115100	6.72264	3.41412e-05
Glyma.08G239400	3.73554	1.94562e-09	Glyma.17G053700	4.03648	5.94791e-18	Glyma.08G066300	6.71689	4.89732e-05
Glyma.02G071002	3.73139	4.30157e-05	Glyma.02G147900	4.0121	3.35221e-07	Glyma.18G055600	6.71539	0.00646325
Glyma.20G082300	3.73008	1.26908e-07	Glyma.10G246500	4.00332	2.05772e-06	Glyma.13G266800	6.71423	0.000171865
Glyma.18G285100	3.69293	1.81846e-14	Glyma.10G191000	3.99666	8.53541e-07	Glyma.11G252800	6.70901	3.26605e-05
Glyma.06G303300	3.69239	1.94089e-06	Glyma.15G073100	3.98702	1.00195e-16	Glyma.09G269400	6.68155	0.000155126
Glyma.11G053350	3.69157	2.00633e-07	Glyma.11G084300	3.98643	9.30514e-08	Glyma.03G048000	6.66914	0.00227831
Glyma.06G194300	3.69111	6.99105e-06	Glyma.10G228900	3.96953	1.11913e-17	Glyma.18G104100	6.66836	0.000362826
Glyma.06G054700	3.68851	2.00069e-12	Glyma.11G250351	3.9681	2.67898e-07	Glyma.16G128700	6.66104	8.94583e-06
Glyma.10G198800	3.68782	0.00763027	Glyma.16G012000	3.95713	6.03723e-09	Glyma.03G029400	6.64503	0.0189092
Glyma.09G052900	3.68643	2.889e-08	Glyma.01G106800	3.95419	2.75349e-10	Glyma.11G162100	6.64002	0.00290336
Glyma.18G196600	3.67759	6.79477e-05	Glyma.15G092900	3.95347	1.24379e-07	Glyma.12G189000	6.62182	0.000207634
Glyma.17G011100	3.65643	4.1095e-05	Glyma.06G021200	3.93745	6.05524e-14	Glyma.18G251100	6.61861	1.63559e-05
Glyma.U031124	3.65431	4.35773e-06	Glyma.13G171400	3.93653	6.78081e-05	Glyma.06G084700	6.61202	0.00247734
Glyma.09G163000	3.65044	0.0014461	Glyma.09G163100	3.93454	0.00141773	Glyma.01G157700	6.60693	0.000834337
Glyma.05G160600	3.64732	2.95597e-07	Glyma.04G031050	3.93361	4.24211e-06	Glyma.18G294300	6.59817	0.00323507
Glyma.13G010150	3.64452	1.65377e-08	Glyma.13G092500	3.92171	1.35067e-14	Glyma.20G137900	6.56925	0.000933177
Glyma.18G067950	3.64058	1.0921e-07	Glyma.20G191800	3.9186	2.35124e-07	Glyma.16G022500	6.53064	8.99065e-05
Glyma.04G133200	3.63161	4.61402e-05	Glyma.15G085700	3.91496	6.27917e-07	Glyma.18G293500	6.51983	0.000181662
Glyma.12G218400	3.60945	4.25469e-06	Glyma.06G172200	3.90299	6.35077e-09	Glyma.10G262600	6.50898	2.01925e-05
Glyma.08G180100	3.60753	7.65038e-07	Glyma.09G201200	3.90207	3.35467e-07	Glyma.01G143500	6.49181	0.000648256
Glyma.09G005000	3.60745	1.16639e-06	Glyma.01G068100	3.88255	5.0036e-07	Glyma.01G127700	6.48547	0.00150861
Glyma.03G112000	3.60031	3.69615e-05	Glyma.16G212100	3.88058	7.26475e-06	Glyma.05G133000	6.47756	0.000474868
Glyma.15G018600	3.59702	1.07232e-07	Glyma.13G008600	3.86749	2.62171e-08	Glyma.03G190100	6.47499	0.000125306
Glyma.08G160800	3.58869	1.52774e-14	Glyma.18G169200	3.84773	2.33787e-07	Glyma.20G107466	6.46404	0.000298984
Glyma.05G248100	3.55829	7.20668e-09	Glyma.14G063800	3.84728	5.67541e-07	Glyma.06G062000	6.45074	0.00025861
Glyma.13G242200	3.53373	2.34129e-05	Glyma.10G151100	3.83938	2.27276e-18	Glyma.11G060000	6.447	0.000381234
Glyma.02G219100	3.52049	1.11909e-09	Glyma.05G248100	3.83718	2.0577e-08	Glyma.06G271300	6.4405	5.29936e-06
Glyma.03G111700	3.51784	6.24858e-08	Glyma.14G013600	3.82543	4.76617e-08	Glyma.07G095100	6.43575	1.60952e-05
Glyma.13G281000	3.51076	3.42811e-10	Glyma.04G197700	3.82199	8.26194e-07	Glyma.12G012600	6.42781	8.8538e-05
Glyma.08G049600	3.50672	8.08227e-06	Glyma.12G182500	3.79756	1.76187e-08	Glyma.18G002866	6.40146	0.00109733
Glyma.18G033900	3.49978	0.00225729	Glyma.12G235800	3.7952	3.80833e-07	Glyma.01G055700	6.37279	0.000531965
Glyma.03G056000	3.49803	1.62994e-07	Glyma.07G032850	3.79124	1.08832e-06	Glyma.09G035000	6.37079	0.00188338
Glyma.06G202200	3.48258	2.3866e-11	Glyma.U039400	3.79059	5.93015e-06	Glyma.01G113901	6.36065	8.70359e-06
Glyma.01G219400	3.47976	5.55031e-14	Glyma.13G327900	3.78998	6.67513e-06	Glyma.18G092200	6.36	9.80304e-06
Glyma.09G131500	3.47389	1.14185e-10	Glyma.10G205900	3.78997	3.3519e-07	Glyma.02G131300	6.3597	0.00013466
Glyma.09G053300	3.46444	1.70224e-07	Glyma.03G192700	3.77591	9.26517e-06	Glyma.15G159400	6.34482	3.53783e-05
Glyma.04G106500	3.45889	1.0147e-09	Glyma.20G065700	3.77335	4.52913e-06	Glyma.05G064000	6.33923	5.16814e-05
Glyma.06G048500	3.45878	3.59234e-09	Glyma.19G047900	3.773	5.23505e-06	Glyma.17G011100	6.32047	0.00399837
Glyma.13G281100	3.44236	0.000282245	Glyma.05G082400	3.77119	8.12873e-09	Glyma.05G099300	6.31614	2.07343e-05
Glyma.12G199000	3.43749	7.02962e-07	Glyma.05G180550	3.76203	2.4274e-06	Glyma.05G126750	6.30404	0.000385076
Glyma.20G091700	3.43711	8.47906e-07	Glyma.10G151000	3.76137	6.67351e-27	Glyma.01G079250	6.2989	3.84705e-05
Glyma.04G193900	3.43464	3.80288e-15	Glyma.03G126800	3.76073	4.61723e-06	Glyma.20G128200	6.29666	0.000221332
Glyma.09G185500	3.4208	7.85035e-08	Glyma.04G082400	3.75992	2.26732e-08	Glyma.04G212200	6.26759	6.06527e-05
Glyma.15G217200	3.40697	4.97857e-06	Glyma.04G193900	3.75915	2.81927e-15	Glyma.03G117900	6.25731	0.00800103
Glyma.17G061550	3.40258	9.62246e-07	Glyma.15G085600	3.75508	1.84285e-08	Glyma.20G044500	6.25694	0.00108943
Glyma.06G248900	3.40089	7.61264e-13	Glyma.20G102851	3.74787	5.18523e-06	Glyma.18G219200	6.24861	0.000432356
Glyma.18G293500	3.39997	1.61998e-07	Glyma.16G120300	3.73939	9.68764e-08	Glyma.17G224551	6.2374	3.00477e-05
Glyma.13G120750	3.39145	3.37947e-07	Glyma.01G225100	3.73092	1.56421e-08	Glyma.15G181900	6.23176	1.40312e-05
Glyma.19G227200	3.38963	4.74803e-07	Glyma.06G204100	3.72487	5.37887e-13	Glyma.01G106933	6.21999	0.000325919
Glyma.20G096200	3.38234	3.88143e-08	Glyma.10G228800	3.72397	7.77563e-08	Glyma.19G162200	6.20473	0.000598153
Glyma.20G216100	3.37993	1.48098e-07	Glyma.01G183200	3.7205	5.98992e-11	Glyma.01G221600	6.19424	0.00486251
Glyma.18G051600	3.37895	1.35245e-08	Glyma.18G014300	3.71888	9.26517e-06	Glyma.08G338900	6.18483	0.00196829
Glyma.05G198000	3.37671	5.78949e-07	Glyma.03G040400	3.71443	6.11812e-06	Glyma.20G135500	6.17117	7.85926e-06
Glyma.01G238600	3.3756	1.21967e-10	Glyma.01G123100	3.70924	8.26719e-10	Glyma.03G083600	6.16489	0.00457211
Glyma.20G024200	3.37513	0.0135502	Glyma.20G168500	3.70913	2.96534e-09	Glyma.06G268300	6.16479	2.19256e-06
Glyma.17G064300	3.36794	2.78353e-07	Glyma.13G318500	3.70021	0.00096255	Glyma.19G014600	6.15875	0.000428521
Glyma.02G048666	3.36783	1.11967e-06	Glyma.16G206200	3.69573	8.69991e-07	Glyma.01G027433	6.1452	0.00128306
Glyma.01G138100	3.35936	4.88231e-06	Glyma.17G122000	3.6917	1.58576e-09	Glyma.18G002932	6.14357	0.00116027
Glyma.08G106700	3.35507	1.91994e-07	Glyma.18G208000	3.68534	7.22908e-06	Glyma.12G187500	6.11787	8.04826e-05
Glyma.10G189900	3.35304	1.38293e-08	Glyma.08G183500	3.68096	1.91746e-06	Glyma.10G008600	6.10216	0.0004707
Glyma.04G208700	3.34464	2.85935e-06	Glyma.20G096200	3.67262	7.40969e-08	Glyma.08G100400	6.09967	0.00276315
Glyma.18G068000	3.34346	1.36026e-06	Glyma.15G210400	3.66508	6.87278e-09	Glyma.04G131100	6.09696	0.000607488
Glyma.15G146100	3.34154	1.00651e-05	Glyma.06G167900	3.65168	2.76828e-22	Glyma.14G125801	6.09614	0.000225984
Glyma.15G250100	3.34139	1.78593e-14	Glyma.12G067100	3.64087	9.31411e-08	Glyma.18G127900	6.08614	0.00011434
Glyma.06G058400	3.3214	1.29647e-06	Glyma.19G076800	3.63971	1.65237e-07	Glyma.05G037733	6.07285	0.000175027
Glyma.07G139700	3.31927	1.09149e-08	Glyma.09G169900	3.63786	1.37134e-06	Glyma.07G209900	6.06913	0.0335173
Glyma.13G240300	3.31301	2.43362e-07	Glyma.10G176400	3.617	7.35658e-07	Glyma.07G179801	6.06168	9.0586e-05
Glyma.07G200000	3.31224	2.76536e-07	Glyma.06G303200	3.61537	5.89668e-07	Glyma.19G069300	6.054	0.000528223
Glyma.07G139800	3.30397	5.18049e-10	Glyma.15G035500	3.59916	5.94025e-09	Glyma.14G145900	6.04575	0.000266335
Glyma.17G155000	3.30164	8.08295e-10	Glyma.05G199950	3.59898	8.11147e-05	Glyma.14G178600	6.03992	0.000226155
Glyma.16G132200	3.30144	1.21093e-08	Glyma.02G252800	3.595	1.56906e-07	Glyma.13G266900	6.02208	0.000133252
Glyma.02G029700	3.29945	0.000133968	Glyma.08G210100	3.59278	3.40039e-08	Glyma.02G252800	6.01024	0.000162823
Glyma.20G196400	3.2987	3.64208e-06	Glyma.18G009400	3.58472	3.99633e-08	Glyma.12G137001	5.98836	2.20921e-05
Glyma.02G293000	3.29823	2.62101e-07	Glyma.07G200300	3.58178	4.31193e-08	Glyma.09G281900	5.97666	0.00138487
Glyma.02G154200	3.29806	9.32078e-09	Glyma.02G258533	3.56997	1.36221e-08	Glyma.11G040700	5.97191	0.00287265
Glyma.15G211300	3.29518	6.42242e-05	Glyma.14G189800	3.56798	1.23066e-06	Glyma.14G068451	5.96864	6.48216e-05
Glyma.13G039600	3.28881	2.12296e-06	Glyma.20G219900	3.56392	5.01589e-07	Glyma.09G048700	5.96523	0.00206591
Glyma.19G227800	3.28867	5.91326e-14	Glyma.20G146200	3.54299	4.20964e-06	Glyma.10G176400	5.95204	0.000305952
Glyma.19G181600	3.28693	2.62797e-06	Glyma.16G201800	3.54092	0.0153153	Glyma.12G096900	5.94377	0.000861137
Glyma.04G029850	3.28015	2.63241e-08	Glyma.14G044200	3.53308	1.84508e-07	Glyma.19G075000	5.93468	8.93469e-05
Glyma.08G180300	3.27996	1.25652e-09	Glyma.13G279900	3.52907	6.48462e-11	Glyma.18G272400	5.93279	0.000512375
Glyma.14G066900	3.27342	2.80388e-06	Glyma.18G005000	3.51826	1.20451e-12	Glyma.15G264200	5.92997	0.00155593
Glyma.10G216100	3.25038	9.62248e-07	Glyma.18G094600	3.51808	3.09114e-06	Glyma.07G256700	5.92521	9.04441e-05
Glyma.16G164800	3.25008	5.16161e-07	Glyma.20G139200	3.50953	2.65173e-08	Glyma.20G225650	5.92246	5.98538e-05
Glyma.14G170500	3.24977	0.00077264	Glyma.18G072900	3.50468	1.93701e-05	Glyma.03G201200	5.91566	0.00101766
Glyma.02G259051	3.24904	1.63287e-09	Glyma.17G222000	3.50089	1.71435e-08	Glyma.19G163700	5.91016	0.000506564
Glyma.09G278000	3.24708	4.62597e-05	Glyma.02G208300	3.49812	6.71523e-12	Glyma.10G169100	5.91014	0.000153693
Glyma.12G082700	3.23293	1.55551e-07	Glyma.01G119600	3.49301	5.29357e-05	Glyma.04G064000	5.90418	0.000172575
Glyma.11G144900	3.2316	0.000238419	Glyma.07G090400	3.48616	2.3701e-12	Glyma.11G242100	5.89911	0.000122195
Glyma.18G265800	3.23121	3.25757e-12	Glyma.07G030800	3.48069	1.17036e-07	Glyma.08G305000	5.89104	7.38668e-05
Glyma.13G281200	3.2272	0.00015815	Glyma.20G147500	3.46996	4.99237e-07	Glyma.19G230900	5.86695	3.1754e-07
Glyma.12G225900	3.22018	5.06778e-08	Glyma.12G151300	3.45258	0.000133778	Glyma.07G032400	5.8614	4.35824e-05
Glyma.15G114000	3.21549	1.15719e-07	Glyma.15G206800	3.45168	7.96082e-07	Glyma.06G221650	5.85981	0.000295042
Glyma.01G180300	3.20771	2.99962e-06	Glyma.08G338900	3.4481	6.55166e-05	Glyma.15G031300	5.84298	0.000111781
Glyma.06G050400	3.20301	2.75849e-07	Glyma.08G182400	3.44657	0.000909431	Glyma.08G045300	5.84291	1.08306e-07
Glyma.12G199700	3.19919	3.58632e-06	Glyma.12G184366	3.44394	0.000438697	Glyma.19G255700	5.83894	0.000665993
Glyma.02G232200	3.19775	9.45063e-06	Glyma.17G033300	3.44071	9.07762e-05	Glyma.12G037602	5.82636	0.000226812
Glyma.02G080200	3.18568	2.06716e-08	Glyma.03G032400	3.4382	1.18589e-06	Glyma.19G067900	5.82296	1.76613e-08
Glyma.09G143000	3.18092	6.29391e-09	Glyma.09G224500	3.43716	7.91709e-05	Glyma.06G235701	5.82118	9.66297e-05
Glyma.13G008600	3.1738	1.87497e-07	Glyma.07G052100	3.42972	9.55893e-12	Glyma.10G176500	5.77984	0.00140662
Glyma.01G181600	3.16864	2.87406e-06	Glyma.06G154400	3.42836	1.41037e-13	Glyma.05G161300	5.77027	0.00413076
Glyma.08G161200	3.1558	6.84209e-05	Glyma.17G067800	3.42756	5.29521e-20	Glyma.07G029400	5.76968	3.36997e-05
Glyma.20G018900	3.1533	7.6748e-07	Glyma.09G092400	3.41714	6.34749e-06	Glyma.01G136900	5.75417	2.5857e-05
Glyma.18G197400	3.15325	4.82713e-06	Glyma.05G126800	3.41657	3.59573e-06	Glyma.19G076600	5.75029	0.000172128
Glyma.16G162400	3.15262	2.92457e-05	Glyma.03G056000	3.41046	7.4081e-06	Glyma.07G200700	5.74789	0.000217418
Glyma.06G134900	3.14608	1.89363e-09	Glyma.11G158394	3.40753	2.42647e-06	Glyma.18G267900	5.74043	0.0113433
Glyma.10G188900	3.14274	0.000282692	Glyma.08G176300	3.39818	5.16163e-16	Glyma.07G181400	5.73824	0.000721972
Glyma.15G070400	3.13795	2.14381e-07	Glyma.17G022000	3.39435	2.85973e-05	Glyma.17G221000	5.73545	0.00014842
Glyma.13G176300	3.13591	6.48078e-11	Glyma.16G030000	3.39266	1.84423e-08	Glyma.18G176950	5.73437	0.00226433
Glyma.10G262500	3.13077	3.88688e-06	Glyma.04G009900	3.38879	2.12584e-11	Glyma.14G020800	5.73347	1.08001e-06
Glyma.13G180200	3.12199	6.38405e-06	Glyma.18G071700	3.38777	8.23241e-16	Glyma.05G065700	5.732	0.00362295
Glyma.03G025200	3.1177	3.43663e-05	Glyma.12G237100	3.38617	5.51198e-06	Glyma.20G214400	5.72857	5.13614e-05
Glyma.11G167591	3.11361	4.73997e-06	Glyma.07G184950	3.38344	2.6201e-07	Glyma.19G096900	5.72841	7.72053e-05
Glyma.12G205700	3.10854	9.04529e-10	Glyma.02G120700	3.36197	0.000137207	Glyma.10G046000	5.70845	0.000283009
Glyma.03G050200	3.09559	1.6269e-05	Glyma.15G173000	3.35336	1.58914e-14	Glyma.14G103300	5.708	0.000172653
Glyma.16G212200	3.0946	0.000274347	Glyma.17G077500	3.35328	2.21215e-06	Glyma.12G007300	5.70658	0.000522192
Glyma.09G092050	3.09162	0.00138615	Glyma.01G219900	3.34575	1.46603e-07	Glyma.07G200500	5.70545	8.60675e-05
Glyma.13G302400	3.07744	2.5769e-06	Glyma.13G190700	3.34152	2.12592e-06	Glyma.03G173200	5.7049	0.000137051
Glyma.01G235100	3.07508	3.13594e-06	Glyma.04G009700	3.33828	4.45774e-06	Glyma.19G151200	5.70059	0.00115613
Glyma.17G234300	3.0745	1.0944e-05	Glyma.05G003900	3.32995	4.52342e-16	Glyma.08G239400	5.68973	0.000378533
Glyma.06G183800	3.07117	6.85904e-11	Glyma.14G162451	3.32935	2.20969e-05	Glyma.05G142500	5.68896	0.00168037
Glyma.17G034400	3.06812	3.93339e-08	Glyma.11G044900	3.3216	8.8922e-11	Glyma.13G369300	5.68545	0.000125768
Glyma.02G177251	3.06362	8.90009e-09	Glyma.03G221350	3.31459	3.40449e-09	Glyma.03G144400	5.6821	2.14219e-05
Glyma.02G181600	3.05864	6.79817e-06	Glyma.13G105700	3.31265	1.07524e-07	Glyma.14G170600	5.67978	0.000181939
Glyma.12G001600	3.04328	6.10382e-11	Glyma.20G164200	3.3073	1.48254e-10	Glyma.17G031600	5.66665	0.0286821
Glyma.07G030800	3.03303	2.07262e-07	Glyma.06G031000	3.30272	3.69126e-05	Glyma.18G155150	5.65889	0.000121489
Glyma.11G013100	3.01766	6.41067e-06	Glyma.15G133832	3.29268	3.76007e-05	Glyma.01G199800	5.65651	1.8634e-05
Glyma.05G161600	3.01621	6.58092e-09	Glyma.12G200700	3.28871	7.46676e-07	Glyma.11G099400	5.65361	1.69817e-05
Glyma.07G113800	3.01242	3.74013e-05	Glyma.20G110850	3.28737	5.18011e-05	Glyma.19G246700	5.64084	0.000826455
Glyma.13G262900	3.00182	6.06288e-06	Glyma.15G146100	3.28404	4.14819e-05	Glyma.10G072400	5.6343	0.0003416
Glyma.17G184900	3.00131	9.21739e-07	Glyma.10G189900	3.281	2.96789e-06	Glyma.15G208700	5.62062	0.000299491
Glyma.12G054300	3.00018	0.00011046	Glyma.09G025800	3.28	2.77052e-05	Glyma.11G063400	5.59915	0.000212325
Glyma.02G044100	2.99905	4.52727e-06	Glyma.02G275950	3.276	1.04637e-07	Glyma.19G174501	5.58794	8.12677e-05
Glyma.08G006600	2.99746	3.61631e-13	Glyma.15G133766	3.27116	1.63477e-05	Glyma.17G132800	5.58302	0.00798935
Glyma.06G003550	2.99459	1.6367e-06	Glyma.08G093000	3.26565	2.91402e-05	Glyma.03G244100	5.58001	6.86399e-06
Glyma.15G093900	2.99279	2.18071e-11	Glyma.16G021000	3.26044	4.50649e-14	Glyma.08G126700	5.5787	0.000773066
Glyma.03G194200	2.99042	1.67519e-07	Glyma.08G212000	3.25997	4.75583e-07	Glyma.12G130200	5.57679	0.00875754
Glyma.04G131100	2.99008	8.47152e-06	Glyma.18G129800	3.25944	8.42346e-05	Glyma.19G246500	5.56555	0.00213568
Glyma.11G059800	2.98051	2.38925e-06	Glyma.01G134900	3.25736	7.50958e-07	Glyma.18G119800	5.56545	0.0016389
Glyma.10G061000	2.97574	0.000693535	Glyma.17G036300	3.2522	6.72981e-10	Glyma.10G204100	5.55512	0.00864163
Glyma.12G116900	2.97461	3.17652e-05	Glyma.08G268400	3.25096	5.8125e-07	Glyma.15G144000	5.55318	0.00535247
Glyma.08G059900	2.96585	3.15707e-12	Glyma.06G120400	3.25027	5.79216e-06	Glyma.08G168400	5.55079	0.00309024
Glyma.20G183732	2.96368	1.34217e-07	Glyma.12G221500	3.25014	1.09184e-09	Glyma.20G205700	5.54243	0.00239465
Glyma.13G176000	2.96007	5.1022e-07	Glyma.20G216100	3.24442	2.18659e-05	Glyma.17G244000	5.53825	0.000290093
Glyma.02G233432	2.95834	8.04782e-05	Glyma.05G065700	3.24441	0.000195261	Glyma.08G342051	5.53542	0.000525084
Glyma.06G300400	2.95442	2.33663e-05	Glyma.06G046500	3.23863	4.00198e-06	Glyma.18G293200	5.53074	0.000210257
Glyma.05G234550	2.95166	1.79721e-07	Glyma.08G242200	3.2314	7.80281e-06	Glyma.07G225400	5.52955	2.19253e-07
Glyma.16G129300	2.95052	1.45585e-05	Glyma.15G026300	3.226	1.63546e-06	Glyma.01G228600	5.52594	0.00102175
Glyma.13G186200	2.94999	5.65305e-08	Glyma.16G194700	3.21871	6.06614e-07	Glyma.18G239700	5.52342	0.000797463
Glyma.13G349300	2.9458	2.39058e-07	Glyma.09G100600	3.21432	0.000164642	Glyma.18G231700	5.52243	0.0115175
Glyma.10G258100	2.939	4.60096e-06	Glyma.11G122600	3.21293	4.26661e-15	Glyma.01G041100	5.52192	0.000586292
Glyma.14G134900	2.93395	5.89491e-07	Glyma.16G189900	3.20934	2.4009e-06	Glyma.04G176200	5.51112	3.17883e-05
Glyma.13G068800	2.92918	3.98148e-12	Glyma.08G068800	3.20269	1.35991e-06	Glyma.13G268900	5.50498	5.58414e-05
Glyma.09G157500	2.92516	1.24093e-06	Glyma.10G146500	3.20146	0.000164642	Glyma.15G254700	5.50388	0.00014368
Glyma.08G293333	2.92343	2.1659e-07	Glyma.02G216200	3.19562	5.26206e-09	Glyma.09G025200	5.50228	0.0165946
Glyma.10G239400	2.91878	9.60353e-08	Glyma.01G204800	3.19286	5.12275e-06	Glyma.12G146150	5.48963	0.00114893
Glyma.08G123000	2.91536	6.62838e-06	Glyma.06G254600	3.17859	2.08613e-05	Glyma.14G177400	5.48811	7.3762e-05
Glyma.07G114300	2.91499	0.000104916	Glyma.18G231800	3.17394	1.07594e-08	Glyma.19G147300	5.4874	5.77589e-06
Glyma.11G129900	2.90899	3.51726e-06	Glyma.07G139300	3.17134	5.6826e-24	Glyma.12G161700	5.48582	0.000347956
Glyma.03G040400	2.90588	0.000167426	Glyma.18G231500	3.16979	1.26224e-07	Glyma.15G223650	5.46698	0.00146692
Glyma.06G040800	2.9046	9.61649e-05	Glyma.09G281800	3.16582	1.89982e-05	Glyma.02G195900	5.45777	7.8329e-05
Glyma.20G191800	2.90411	1.47188e-06	Glyma.09G169800	3.1603	1.33653e-05	Glyma.08G034000	5.45399	0.000526097
Glyma.04G210600	2.9028	1.93233e-08	Glyma.17G225450	3.15583	1.05205e-05	Glyma.13G312700	5.45133	0.000713168
Glyma.20G155100	2.89667	1.28235e-08	Glyma.02G300400	3.1509	5.52867e-08	Glyma.01G012800	5.44696	0.00157746
Glyma.07G061700	2.88923	7.7557e-07	Glyma.15G084850	3.1499	1.02998e-06	Glyma.20G151700	5.44401	0.00200383
Glyma.13G275000	2.88688	1.44301e-07	Glyma.15G142900	3.14767	7.80803e-09	Glyma.07G078800	5.42789	1.15788e-14
Glyma.10G051100	2.88271	4.66881e-12	Glyma.07G043600	3.1301	1.51144e-09	Glyma.06G193400	5.42376	0.00013923
Glyma.06G090850	2.87897	1.81738e-06	Glyma.03G137900	3.12497	7.35397e-14	Glyma.06G235600	5.42138	0.000113345
Glyma.03G069400	2.87676	2.38225e-13	Glyma.05G161600	3.12211	2.19308e-08	Glyma.08G068800	5.41931	0.000278776
Glyma.18G289100	2.87357	1.42248e-09	Glyma.04G187432	3.11891	5.40023e-07	Glyma.07G115200	5.40793	0.00133993
Glyma.03G112700	2.86673	1.83762e-08	Glyma.02G260200	3.11788	1.24389e-07	Glyma.02G006200	5.40353	0.000745583
Glyma.10G060800	2.86461	1.42709e-06	Glyma.11G144900	3.11177	0.000355337	Glyma.20G201800	5.40193	0.0420404
Glyma.03G088800	2.85837	4.08535e-15	Glyma.09G012800	3.10622	0.000148578	Glyma.13G149000	5.39979	0.000466082
Glyma.03G215900	2.8539	4.86592e-05	Glyma.02G207600	3.10535	7.61795e-08	Glyma.02G100500	5.3849	2.87374e-05
Glyma.12G006800	2.85363	4.84745e-06	Glyma.12G048100	3.10285	1.13315e-05	Glyma.02G010800	5.38419	8.79242e-06
Glyma.02G205300	2.85281	2.28961e-06	Glyma.08G056600	3.10232	4.47184e-09	Glyma.14G136300	5.37617	0.00781724
Glyma.19G052600	2.8523	4.72813e-07	Glyma.02G111200	3.1012	5.80341e-08	Glyma.10G053250	5.36866	1.26193e-06
Glyma.05G084000	2.85142	0.000301367	Glyma.12G030700	3.09989	1.77766e-05	Glyma.18G012800	5.36482	0.00174537
Glyma.13G211000	2.84971	9.87752e-10	Glyma.05G191500	3.09501	1.92578e-09	Glyma.13G202600	5.35908	0.00273411
Glyma.16G162500	2.84789	2.52721e-05	Glyma.01G091100	3.09162	6.90543e-06	Glyma.07G136400	5.35224	0.00146435
Glyma.16G199000	2.83983	1.08685e-06	Glyma.20G030000	3.09148	3.40963e-06	Glyma.10G080050	5.35112	6.84726e-05
Glyma.13G247200	2.83586	3.66667e-13	Glyma.09G150400	3.0891	0.000656419	Glyma.11G194400	5.34923	0.00292031
Glyma.05G147000	2.83368	7.47575e-05	Glyma.08G048900	3.08863	4.60211e-07	Glyma.11G023566	5.34886	0.000308739
Glyma.09G012800	2.8298	0.000145646	Glyma.04G229800	3.08753	6.12129e-07	Glyma.04G198300	5.34351	0.000292206
Glyma.01G027433	2.82755	0.000133278	Glyma.08G137800	3.08751	3.89329e-05	Glyma.13G122700	5.33922	0.00148462
Glyma.19G156800	2.82326	6.60041e-06	Glyma.13G110400	3.08577	0.000294537	Glyma.05G167000	5.33477	1.83512e-06
Glyma.14G214100	2.82198	3.74345e-05	Glyma.19G023900	3.08184	1.44866e-05	Glyma.08G320800	5.3205	1.51144e-05
Glyma.17G233400	2.8214	4.40474e-05	Glyma.16G081300	3.07549	0.000294537	Glyma.15G258600	5.31982	0.00631068
Glyma.17G108900	2.81428	2.80007e-05	Glyma.04G198600	3.0699	2.34666e-06	Glyma.14G214200	5.31568	2.22046e-05
Glyma.17G147200	2.81244	0.000103658	Glyma.08G033800	3.06515	7.01022e-17	Glyma.20G172600	5.30582	0.00602462
Glyma.14G214800	2.81022	3.82439e-09	Glyma.10G187000	3.05696	0.000159847	Glyma.07G253600	5.29647	0.0175248
Glyma.08G248000	2.80946	0.000450149	Glyma.10G198200	3.05522	2.48e-10	Glyma.10G045300	5.29141	8.61796e-06
Glyma.04G241500	2.80766	0.000262392	Glyma.16G102200	3.05166	0.000294537	Glyma.03G208400	5.28932	0.000151369
Glyma.17G126000	2.80612	1.42786e-06	Glyma.20G191751	3.04916	7.46561e-15	Glyma.06G207400	5.2885	2.13915e-05
Glyma.12G221500	2.80468	6.57725e-09	Glyma.16G048200	3.04861	6.38861e-07	Glyma.12G137750	5.27746	0.000159547
Glyma.18G069000	2.79777	4.40233e-06	Glyma.07G030700	3.04684	2.59003e-07	Glyma.05G125200	5.27507	0.0052864
Glyma.10G208600	2.79642	0.000503161	Glyma.12G139000	3.04372	0.000172729	Glyma.13G123000	5.27448	0.00319794
Glyma.09G250001	2.79549	4.50914e-07	Glyma.08G363550	3.04068	3.19782e-06	Glyma.17G203600	5.26621	0.00016726
Glyma.01G043400	2.79545	3.8494e-07	Glyma.11G066600	3.0368	0.0014693	Glyma.08G084900	5.25387	0.00200734
Glyma.03G160400	2.79387	3.93512e-05	Glyma.13G009100	3.03571	1.85078e-16	Glyma.02G077600	5.25226	0.0110016
Glyma.06G286600	2.79223	8.88693e-05	Glyma.03G101200	3.0267	0.000125147	Glyma.08G367600	5.23638	0.00480998
Glyma.01G119600	2.78671	0.000127264	Glyma.20G115700	3.02352	0.000164642	Glyma.14G202600	5.2339	6.34464e-05
Glyma.08G085600	2.78617	6.84476e-06	Glyma.05G064000	3.02147	5.15799e-05	Glyma.05G147000	5.22378	0.00198277
Glyma.06G013500	2.78588	1.54099e-05	Glyma.07G229100	3.01852	2.25784e-10	Glyma.10G213000	5.21752	0.000235979
Glyma.18G256000	2.78503	0.000297209	Glyma.08G342000	2.99921	4.95904e-06	Glyma.13G243900	5.21701	0.000522249
Glyma.06G048700	2.77905	7.26786e-05	Glyma.10G174400	2.99817	5.23505e-06	Glyma.16G210000	5.20891	0.000110931
Glyma.18G032400	2.7721	0.0056765	Glyma.02G179100	2.9879	2.1284e-21	Glyma.09G201200	5.20822	0.00238327
Glyma.09G225450	2.76979	1.06689e-05	Glyma.05G065200	2.98683	0.00143327	Glyma.03G201302	5.20499	0.00356698
Glyma.19G231800	2.7677	5.37835e-05	Glyma.11G066700	2.9861	0.000164642	Glyma.03G257401	5.201	0.0018623
Glyma.04G168400	2.76487	4.16307e-09	Glyma.15G250100	2.98347	2.70965e-11	Glyma.18G090800	5.19727	2.7389e-05
Glyma.03G115400	2.75879	1.64951e-06	Glyma.14G162100	2.98269	3.79594e-11	Glyma.05G130900	5.19532	0.00106912
Glyma.10G170900	2.7586	1.43422e-05	Glyma.09G189000	2.97943	1.39667e-06	Glyma.06G047200	5.18389	5.42302e-05
Glyma.12G220200	2.75855	0.00062104	Glyma.05G246400	2.97401	3.44409e-06	Glyma.20G164700	5.18228	0.00778696
Glyma.16G129350	2.75774	8.28245e-07	Glyma.17G069500	2.9738	6.72579e-11	Glyma.02G256100	5.17482	0.00177718
Glyma.18G273850	2.75634	2.97379e-06	Glyma.06G319700	2.97223	2.62966e-09	Glyma.01G216000	5.17367	0.0112849
Glyma.02G156100	2.75341	0.00197321	Glyma.15G023000	2.97163	1.33373e-11	Glyma.07G271800	5.17112	0.000155492
Glyma.18G295100	2.75124	3.99105e-08	Glyma.18G169266	2.96963	0.00575152	Glyma.11G230550	5.16464	5.35871e-05
Glyma.06G294000	2.75083	4.98142e-06	Glyma.01G241500	2.96919	5.59741e-13	Glyma.20G168600	5.16384	0.00455537
Glyma.20G094500	2.75067	2.6867e-12	Glyma.08G267300	2.96128	7.02066e-06	Glyma.16G100932	5.16203	3.63862e-05
Glyma.09G201200	2.74903	3.44298e-05	Glyma.02G148200	2.9605	7.26622e-09	Glyma.07G031200	5.16088	3.39791e-06
Glyma.08G321300	2.74561	0.000354457	Glyma.07G220000	2.9558	2.61835e-05	Glyma.11G023632	5.14445	0.000590398
Glyma.14G187650	2.74524	2.34032e-07	Glyma.02G062900	2.95448	7.27885e-07	Glyma.08G021300	5.14296	8.16789e-05
Glyma.01G183200	2.7452	1.69917e-08	Glyma.13G111100	2.95299	1.35885e-05	Glyma.08G242450	5.14278	6.36895e-06
Glyma.11G067900	2.74499	7.87668e-06	Glyma.12G172250	2.95216	0.000215314	Glyma.18G015400	5.1419	0.00054098
Glyma.13G221900	2.74144	2.92467e-07	Glyma.08G070000	2.95161	2.29117e-09	Glyma.05G103100	5.14036	0.00432348
Glyma.13G149000	2.7413	1.00053e-05	Glyma.05G038500	2.95002	9.2254e-05	Glyma.19G135500	5.14019	0.000877578
Glyma.03G213300	2.73999	5.39106e-10	Glyma.08G342100	2.94393	7.65617e-07	Glyma.15G160000	5.13881	0.00137339
Glyma.19G246700	2.73849	6.7036e-05	Glyma.06G304900	2.94302	6.45179e-18	Glyma.18G202950	5.13836	8.45693e-05
Glyma.08G293366	2.73569	6.46915e-06	Glyma.09G067100	2.94169	2.68492e-14	Glyma.17G093500	5.13407	0.0202092
Glyma.19G232200	2.73527	9.64433e-06	Glyma.11G153587	2.93924	2.1183e-06	Glyma.10G234700	5.1026	0.00672743
Glyma.U031405	2.73415	2.70724e-05	Glyma.18G013500	2.93866	1.59547e-09	Glyma.18G021001	5.09746	1.874e-05
Glyma.14G043300	2.72807	3.47568e-07	Glyma.14G114200	2.93202	0.000528378	Glyma.04G047700	5.08439	5.49663e-05
Glyma.20G196800	2.7275	8.49453e-05	Glyma.05G124000	2.9317	3.11217e-05	Glyma.01G201700	5.07172	0.000781927
Glyma.06G307900	2.7273	2.77678e-07	Glyma.17G254600	2.93089	4.70123e-05	Glyma.09G029900	5.07099	0.000930717
Glyma.12G104600	2.72705	2.35509e-06	Glyma.14G141100	2.92923	0.000294537	Glyma.06G175300	5.06474	8.87466e-06
Glyma.20G201800	2.72504	0.000966077	Glyma.05G185100	2.92906	1.77975e-06	Glyma.08G180300	5.06273	4.92616e-05
Glyma.13G134100	2.72183	8.02027e-06	Glyma.19G140700	2.9273	1.38921e-06	Glyma.08G004250	5.05915	0.0008627
Glyma.02G060400	2.7216	0.000318235	Glyma.07G101750	2.92441	3.23923e-06	Glyma.17G217500	5.05815	3.77212e-06
Glyma.20G159700	2.7187	0.000135849	Glyma.04G106500	2.91313	2.94467e-07	Glyma.06G079200	5.05669	0.0484832
Glyma.04G197700	2.71841	0.000101659	Glyma.02G167700	2.91269	2.50883e-05	Glyma.01G190402	5.05661	0.000130443
Glyma.05G177700	2.70826	0.000616172	Glyma.08G249300	2.90689	3.48528e-05	Glyma.13G051600	5.05454	0.00666351
Glyma.02G156000	2.70494	4.75073e-07	Glyma.08G293366	2.90296	5.26402e-06	Glyma.01G133100	5.05454	0.000255474
Glyma.06G191500	2.70464	0.00016265	Glyma.11G194500	2.89886	2.16499e-15	Glyma.13G064200	5.05196	0.00683657
Glyma.02G208300	2.70286	8.53638e-10	Glyma.15G077700	2.89857	1.09537e-05	Glyma.08G214950	5.0483	4.81047e-05
Glyma.01G128000	2.69424	0.00858515	Glyma.12G082700	2.89822	1.31733e-05	Glyma.10G127500	5.04815	0.0399697
Glyma.11G085900	2.69377	1.18616e-12	Glyma.12G136400	2.89821	0.00101946	Glyma.05G003000	5.0465	0.000282579
Glyma.18G219200	2.69222	2.94501e-05	Glyma.09G012300	2.89772	1.37187e-05	Glyma.03G187600	5.04574	0.000213593
Glyma.19G159700	2.69221	6.07427e-06	Glyma.09G224800	2.89711	0.000110568	Glyma.10G188900	5.0351	0.0372315
Glyma.17G125200	2.68791	3.66078e-05	Glyma.06G229800	2.89461	0.000528378	Glyma.13G051251	5.03491	6.35126e-06
Glyma.20G130100	2.68764	5.23273e-06	Glyma.16G085600	2.89449	1.35175e-12	Glyma.19G124000	5.01852	0.000947098
Glyma.13G288700	2.68731	1.30764e-05	Glyma.01G193000	2.89373	1.48789e-06	Glyma.07G247800	5.01762	0.00113501
Glyma.02G029400	2.68558	9.85555e-05	Glyma.19G242250	2.89324	6.82142e-06	Glyma.19G163900	5.0148	0.00111129
Glyma.15G203500	2.68355	4.87131e-05	Glyma.03G230400	2.89194	0.000203587	Glyma.07G141100	5.00859	8.3446e-05
Glyma.09G086900	2.68287	0.00134238	Glyma.14G186400	2.88949	8.08973e-07	Glyma.17G186351	5.00797	0.000214843
Glyma.09G163300	2.67595	0.000109637	Glyma.04G043900	2.88734	2.02895e-05	Glyma.01G044800	5.00626	0.00152782
Glyma.05G065200	2.67574	0.000733139	Glyma.03G069400	2.88074	5.18756e-12	Glyma.13G120600	5.00087	0.00145255
Glyma.13G209600	2.67418	1.1757e-07	Glyma.07G200500	2.88064	4.05374e-06	Glyma.05G248100	5.00048	0.000325427
Glyma.05G165451	2.66799	7.83084e-06	Glyma.03G229800	2.87835	8.45922e-09	Glyma.11G185100	4.99442	0.0147908
Glyma.18G118300	2.66548	1.73669e-07	Glyma.07G056800	2.87697	0.000684167	Glyma.19G187700	4.99226	0.000212159
Glyma.16G182600	2.66137	2.37963e-05	Glyma.13G010150	2.87689	3.45615e-05	Glyma.14G089036	4.98939	8.53194e-05
Glyma.20G031966	2.66079	4.66278e-06	Glyma.16G036700	2.8752	0.000294537	Glyma.04G064200	4.98189	0.000139345
Glyma.11G123400	2.65958	8.96111e-05	Glyma.08G321700	2.87365	3.46128e-07	Glyma.02G132500	4.97521	0.00504994
Glyma.15G160100	2.65551	1.93559e-05	Glyma.09G112100	2.87161	1.29137e-05	Glyma.06G042000	4.97205	4.64082e-06
Glyma.03G241650	2.64937	4.83661e-05	Glyma.12G099700	2.86792	7.21464e-18	Glyma.03G028900	4.97171	0.000148666
Glyma.20G012500	2.64672	2.74338e-06	Glyma.10G188700	2.86286	7.48607e-05	Glyma.03G170800	4.96002	0.040975
Glyma.02G110600	2.64205	3.42857e-06	Glyma.07G246650	2.86203	7.33638e-06	Glyma.07G103700	4.9502	0.0127878
Glyma.05G221800	2.64013	2.91137e-11	Glyma.15G161300	2.86022	3.24639e-06	Glyma.19G014700	4.94756	0.00922371
Glyma.18G208000	2.64	0.000198608	Glyma.03G154400	2.85893	1.4257e-05	Glyma.07G061500	4.9468	0.000190766
Glyma.04G111966	2.63849	2.3521e-06	Glyma.10G246300	2.85872	4.75893e-06	Glyma.12G063500	4.94228	0.00136413
Glyma.19G158600	2.63683	5.55636e-05	Glyma.01G021000	2.85225	0.000168913	Glyma.07G259900	4.93701	0.00711184
Glyma.06G054500	2.63515	2.36653e-06	Glyma.16G164800	2.84668	3.46214e-05	Glyma.20G119600	4.93688	0.00585594
Glyma.17G205500	2.63497	2.11342e-06	Glyma.14G070000	2.83968	0.000137207	Glyma.06G266100	4.9354	0.0106408
Glyma.08G307400	2.63233	6.94407e-07	Glyma.17G049300	2.83274	0.00104732	Glyma.11G194800	4.93458	0.00148108
Glyma.06G248700	2.62855	3.10455e-05	Glyma.08G287866	2.82823	0.000124844	Glyma.09G224500	4.93134	0.00438161
Glyma.12G119300	2.62852	0.000293002	Glyma.20G067800	2.82218	6.13605e-05	Glyma.13G362600	4.93029	6.42474e-05
Glyma.12G091200	2.62849	1.7798e-09	Glyma.19G076500	2.81835	1.63658e-17	Glyma.09G284600	4.92974	0.0165407
Glyma.13G113100	2.6271	2.23959e-06	Glyma.20G078400	2.81632	0.000175574	Glyma.01G136800	4.92872	4.18089e-05
Glyma.07G183400	2.62116	5.20415e-05	Glyma.16G031300	2.81524	1.65478e-05	Glyma.18G006500	4.92716	1.06583e-05
Glyma.18G006700	2.62064	1.18291e-12	Glyma.06G167800	2.81128	7.16039e-06	Glyma.06G254600	4.92354	0.000886194
Glyma.02G281500	2.61934	0.000526648	Glyma.13G000666	2.80982	9.41211e-06	Glyma.U031319	4.92137	3.10054e-05
Glyma.10G187000	2.61925	0.000152463	Glyma.15G092300	2.80931	7.4801e-05	Glyma.01G199500	4.91821	0.00035751
Glyma.10G017200	2.61633	0.000306936	Glyma.06G235600	2.8092	1.23884e-05	Glyma.13G164200	4.91415	0.00168112
Glyma.03G113200	2.61536	1.25027e-05	Glyma.08G182300	2.80632	3.27961e-05	Glyma.08G211600	4.91156	1.79363e-05
Glyma.12G220300	2.61335	0.00231419	Glyma.07G061500	2.80365	2.44421e-06	Glyma.03G037009	4.91032	0.00432302
Glyma.19G222900	2.61263	0.00202273	Glyma.17G227600	2.79376	7.34834e-05	Glyma.20G201900	4.90945	0.0111801
Glyma.08G345500	2.61022	3.54656e-06	Glyma.03G033100	2.78907	0.00483696	Glyma.09G127300	4.9047	0.000981581
Glyma.08G045300	2.60968	2.33504e-11	Glyma.06G031600	2.78438	0.000149129	Glyma.14G045700	4.90354	0.000195836
Glyma.04G211900	2.60958	0.00114688	Glyma.06G154300	2.78437	5.13484e-08	Glyma.08G049600	4.90071	0.0130119
Glyma.06G077000	2.60855	3.43419e-08	Glyma.06G009700	2.78305	0.000561282	Glyma.04G248600	4.8989	0.000338492
Glyma.19G034600	2.60778	5.72392e-05	Glyma.18G200100	2.78281	1.61832e-11	Glyma.16G079000	4.89849	0.000338418
Glyma.10G190800	2.60542	7.47347e-08	Glyma.01G141900	2.78031	5.77961e-09	Glyma.17G006900	4.89619	3.41047e-06
Glyma.16G196000	2.6024	1.13427e-05	Glyma.18G188900	2.77994	3.90127e-05	Glyma.14G110500	4.89431	0.000914184
Glyma.16G153400	2.60104	0.000128799	Glyma.12G184432	2.77137	8.96764e-05	Glyma.11G084300	4.88603	0.000321235
Glyma.10G234700	2.59435	6.48814e-05	Glyma.13G247200	2.77103	2.42806e-11	Glyma.05G169100	4.88514	0.0186165
Glyma.03G135300	2.58985	4.72699e-05	Glyma.04G201600	2.76955	0.000134363	Glyma.01G142100	4.87763	0.00799281
Glyma.08G316300	2.58726	1.71969e-05	Glyma.04G249200	2.76692	2.23196e-06	Glyma.13G133000	4.87389	1.06255e-05
Glyma.10G145300	2.5747	3.07395e-10	Glyma.10G157600	2.76625	0.000950966	Glyma.20G137802	4.8619	0.00741811
Glyma.03G181000	2.57445	1.09617e-05	Glyma.02G021100	2.76578	0.00106555	Glyma.13G359700	4.85817	0.000626947
Glyma.10G228900	2.57329	3.30102e-11	Glyma.02G004800	2.76478	2.03187e-12	Glyma.08G193600	4.85687	0.000242392
Glyma.18G251700	2.57051	2.55383e-05	Glyma.08G210850	2.7633	0.000950966	Glyma.19G164100	4.85611	0.00189432
Glyma.18G205400	2.57008	4.65208e-08	Glyma.11G015100	2.76145	9.94557e-06	Glyma.02G178400	4.84719	0.000125764
Glyma.13G081100	2.56879	0.000286714	Glyma.20G210100	2.76133	2.21064e-11	Glyma.19G106850	4.84587	0.000417398
Glyma.12G054900	2.56803	0.00059489	Glyma.03G189200	2.7589	1.40069e-05	Glyma.19G097900	4.84388	0.00544125
Glyma.20G191300	2.56642	1.84062e-05	Glyma.15G250050	2.7568	2.08087e-09	Glyma.15G112400	4.84363	0.000146115
Glyma.15G110600	2.56635	0.00298351	Glyma.19G087500	2.75462	8.77682e-07	Glyma.14G100832	4.83822	0.00029718
Glyma.08G166700	2.56542	3.45108e-06	Glyma.02G063100	2.75306	0.000163622	Glyma.20G065500	4.82469	0.013085
Glyma.15G057350	2.56132	2.18529e-08	Glyma.03G241400	2.7525	0.0014693	Glyma.14G104700	4.82263	0.00414755
Glyma.19G231400	2.56068	0.000576342	Glyma.02G058900	2.75053	0.000209294	Glyma.12G007400	4.82227	0.00576661
Glyma.09G006200	2.55916	0.000642024	Glyma.06G164200	2.74863	5.27599e-05	Glyma.04G229800	4.82212	0.000332558
Glyma.19G069200	2.55877	1.07611e-16	Glyma.03G254900	2.74398	8.17278e-05	Glyma.16G058000	4.82207	0.000390585
Glyma.01G005100	2.55866	1.51218e-06	Glyma.16G084100	2.74341	1.64193e-05	Glyma.03G162400	4.82064	0.00194055
Glyma.06G062000	2.55826	7.59098e-05	Glyma.17G183800	2.74028	0.000182515	Glyma.18G096100	4.81558	0.000311637
Glyma.20G031800	2.55812	0.000616261	Glyma.09G033500	2.74002	9.34229e-17	Glyma.08G327200	4.81375	0.00224091
Glyma.07G098600	2.55563	2.695e-05	Glyma.20G033300	2.73851	0.000130987	Glyma.13G318450	4.80584	0.000383888
Glyma.01G120300	2.55428	4.54872e-05	Glyma.10G223200	2.73794	0.000378146	Glyma.06G214050	4.79225	0.00422559
Glyma.01G219900	2.55386	5.97576e-06	Glyma.01G219400	2.73789	2.84909e-09	Glyma.11G230500	4.79197	0.000440922
Glyma.10G008600	2.54761	9.93033e-05	Glyma.20G237200	2.73661	9.2317e-13	Glyma.03G020200	4.78931	0.0166952
Glyma.08G118900	2.54571	3.16144e-09	Glyma.18G156400	2.73578	0.000950966	Glyma.14G031500	4.78798	0.000433734
Glyma.19G158500	2.54366	0.000112371	Glyma.02G027900	2.73162	0.000147667	Glyma.15G195400	4.78701	8.01997e-06
Glyma.08G186132	2.54302	4.34609e-06	Glyma.06G003700	2.72556	0.000950966	Glyma.18G223000	4.78377	0.00278472
Glyma.05G101300	2.54282	1.9315e-08	Glyma.11G018000	2.72533	4.26705e-09	Glyma.10G110100	4.78212	0.00053305
Glyma.02G072200	2.53827	5.52452e-05	Glyma.03G004000	2.72443	0.000950966	Glyma.10G295300	4.77808	0.00538575
Glyma.09G110200	2.53666	1.00474e-05	Glyma.20G059900	2.72439	0.000950966	Glyma.03G239700	4.77653	0.00362851
Glyma.07G061600	2.53609	1.89131e-06	Glyma.08G079400	2.72178	0.000950966	Glyma.10G262500	4.77341	0.00161248
Glyma.03G037800	2.52959	2.06468e-05	Glyma.20G075300	2.7182	0.00074361	Glyma.17G229800	4.77109	0.0127363
Glyma.05G101200	2.52931	5.25734e-05	Glyma.06G231750	2.71689	0.00267816	Glyma.05G131000	4.76751	0.00235568
Glyma.10G261350	2.52611	3.22441e-05	Glyma.03G257401	2.71551	0.000292811	Glyma.19G232200	4.76563	0.00152849
Glyma.11G217700	2.52347	1.35195e-05	Glyma.06G211200	2.71187	0.000216894	Glyma.06G193133	4.763	0.00031849
Glyma.11G123300	2.52086	6.4092e-18	Glyma.14G171100	2.71082	0.00027957	Glyma.03G048100	4.76097	0.00106906
Glyma.16G150100	2.52081	0.000140681	Glyma.09G279701	2.70657	0.000203307	Glyma.14G080900	4.75938	0.000554326
Glyma.09G163100	2.51836	0.00416997	Glyma.14G006200	2.70477	1.67708e-06	Glyma.06G184400	4.75837	0.00151498
Glyma.16G027800	2.51776	2.75893e-05	Glyma.16G028400	2.70362	0.000151941	Glyma.19G174000	4.75755	0.00354599
Glyma.05G136700	2.50598	2.11691e-07	Glyma.08G069000	2.70151	4.06419e-06	Glyma.10G298300	4.75676	0.000982737
Glyma.13G219100	2.5027	8.25277e-05	Glyma.10G145300	2.69988	9.8903e-10	Glyma.12G006900	4.75356	0.00024776
Glyma.18G096700	2.50242	0.00015274	Glyma.09G090600	2.69913	0.00214983	Glyma.18G080400	4.73923	0.00993414
Glyma.01G135200	2.50201	2.84959e-06	Glyma.05G064600	2.69828	3.62817e-07	Glyma.20G155500	4.73906	0.00270307
Glyma.19G081700	2.49768	0.000708267	Glyma.02G140500	2.69802	9.46916e-05	Glyma.20G103600	4.73878	4.694e-05
Glyma.09G037800	2.4941	1.52391e-06	Glyma.19G011400	2.69748	3.31903e-08	Glyma.16G214300	4.73647	0.000664343
Glyma.14G116400	2.49265	0.000167815	Glyma.19G069200	2.69688	5.67008e-16	Glyma.15G004300	4.73356	0.00370974
Glyma.02G117300	2.4891	7.11755e-06	Glyma.15G134200	2.69393	9.95719e-05	Glyma.17G196200	4.73247	0.00586403
Glyma.14G051800	2.48862	1.65944e-07	Glyma.17G045700	2.69333	1.39089e-07	Glyma.17G203700	4.73038	0.000175927
Glyma.06G021200	2.48481	1.61767e-08	Glyma.11G169901	2.69141	4.66163e-10	Glyma.08G127000	4.72348	0.000353099
Glyma.19G118400	2.48362	4.87453e-05	Glyma.20G208400	2.68948	9.97477e-05	Glyma.03G242200	4.72294	0.01678
Glyma.02G134700	2.48228	0.000117165	Glyma.06G248900	2.68634	1.66508e-08	Glyma.18G118200	4.72017	0.000120927
Glyma.03G025600	2.48037	3.90478e-13	Glyma.19G024450	2.68575	1.65756e-05	Glyma.13G337466	4.72006	0.00292435
Glyma.10G061800	2.47714	0.000316266	Glyma.13G074000	2.68	1.2197e-07	Glyma.17G171000	4.7195	0.000699458
Glyma.18G251850	2.47713	3.30478e-05	Glyma.20G091800	2.67711	0.000189987	Glyma.07G003300	4.719	0.00175495
Glyma.05G136100	2.47668	4.04617e-05	Glyma.17G173700	2.67435	0.00214838	Glyma.13G077701	4.71733	0.000709184
Glyma.09G279701	2.47612	0.000153558	Glyma.11G247800	2.67427	6.66754e-05	Glyma.20G178000	4.71084	0.00502726
Glyma.06G276700	2.47545	0.000115134	Glyma.04G021000	2.66759	1.53061e-10	Glyma.08G123000	4.70723	0.0020116
Glyma.07G268400	2.47537	3.93881e-08	Glyma.16G162500	2.66504	0.000416211	Glyma.10G119400	4.70397	0.00969483
Glyma.07G190000	2.47324	0.000261833	Glyma.11G054700	2.66283	0.00119295	Glyma.01G100000	4.70334	0.00544421
Glyma.13G179200	2.47124	4.94858e-05	Glyma.14G030200	2.66068	9.80668e-05	Glyma.16G176500	4.6937	0.000940419
Glyma.11G018000	2.46677	4.28928e-09	Glyma.15G146000	2.65874	2.89636e-05	Glyma.12G136400	4.69195	0.00928406
Glyma.16G094000	2.46608	0.00361899	Glyma.06G235701	2.65854	0.000138988	Glyma.11G059950	4.6905	0.000885487
Glyma.15G250050	2.46508	4.22377e-09	Glyma.09G082601	2.65841	0.000164642	Glyma.17G187700	4.6894	0.00440285
Glyma.09G027900	2.46354	6.11274e-10	Glyma.08G161200	2.65739	0.0017843	Glyma.05G107600	4.68762	0.000714285
Glyma.12G231350	2.46309	0.000158869	Glyma.08G220500	2.65727	5.69758e-23	Glyma.04G126700	4.68723	6.74613e-05
Glyma.13G130600	2.46304	9.91203e-05	Glyma.06G177800	2.65708	4.86808e-10	Glyma.17G162633	4.68267	0.00141892
Glyma.07G160700	2.4559	0.0119357	Glyma.14G163302	2.65689	8.82502e-07	Glyma.15G111100	4.68244	0.00154511
Glyma.14G202900	2.45554	4.48915e-08	Glyma.15G138000	2.65555	0.000259091	Glyma.08G122900	4.68016	0.000210852
Glyma.07G052632	2.45388	2.96189e-05	Glyma.11G191600	2.65521	3.02697e-06	Glyma.05G202200	4.67638	0.000129943
Glyma.18G141500	2.45256	7.33725e-09	Glyma.13G086400	2.6548	0.0363077	Glyma.15G268200	4.67494	0.000318636
Glyma.02G265200	2.44728	0.0243242	Glyma.10G224300	2.65311	2.51467e-05	Glyma.03G057833	4.6726	0.00480283
Glyma.06G167900	2.44641	6.60238e-15	Glyma.12G048000	2.65308	2.49923e-14	Glyma.09G229400	4.66765	0.00185696
Glyma.03G143700	2.44598	3.91608e-05	Glyma.02G248166	2.64833	0.000240475	Glyma.08G150901	4.66552	0.0011423
Glyma.05G103100	2.44464	0.000642915	Glyma.10G142700	2.64478	1.17598e-15	Glyma.03G152900	4.65615	5.91464e-05
Glyma.12G022900	2.44415	0.000112594	Glyma.13G281000	2.64197	1.73564e-06	Glyma.11G070400	4.65531	0.00117463
Glyma.06G280400	2.44225	0.000368542	Glyma.04G202700	2.64031	1.668e-05	Glyma.12G111866	4.65161	0.000159787
Glyma.14G026100	2.43875	7.41974e-06	Glyma.05G191100	2.63931	2.02493e-05	Glyma.09G052800	4.65033	0.00106928
Glyma.11G129300	2.43856	0.000512977	Glyma.11G123400	2.63766	0.000228989	Glyma.01G033400	4.64024	0.00170965
Glyma.07G179900	2.43617	7.68783e-07	Glyma.20G013450	2.63362	0.000164642	Glyma.17G237600	4.63747	0.00249064
Glyma.17G042100	2.43576	2.12136e-11	Glyma.18G004700	2.63223	0.00457196	Glyma.18G298900	4.62808	0.00991409
Glyma.11G106900	2.43559	3.46307e-08	Glyma.04G219800	2.63143	5.01512e-07	Glyma.12G023700	4.61981	0.000787277
Glyma.16G061300	2.43528	0.000706152	Glyma.11G230100	2.62844	9.64054e-10	Glyma.19G257300	4.61386	0.000192843
Glyma.09G159100	2.43456	5.60701e-05	Glyma.03G058600	2.62466	0.00639955	Glyma.19G162150	4.60318	0.000654822
Glyma.19G190400	2.43311	3.28222e-05	Glyma.04G168351	2.62265	9.2254e-05	Glyma.20G067700	4.60096	1.41623e-05
Glyma.07G234400	2.42781	1.22734e-06	Glyma.08G312700	2.61847	9.2254e-05	Glyma.19G080300	4.59897	0.000492942
Glyma.14G078900	2.42649	1.37515e-06	Glyma.11G123300	2.6159	1.11599e-16	Glyma.20G171900	4.59793	0.0123466
Glyma.16G187250	2.42525	0.000164425	Glyma.04G022800	2.61581	9.1684e-05	Glyma.10G064400	4.59367	0.00130126
Glyma.02G088050	2.42076	0.000111841	Glyma.17G201200	2.61001	2.96144e-06	Glyma.16G070101	4.59267	0.032444
Glyma.04G251100	2.41801	0.000312434	Glyma.04G054500	2.60882	0.00533462	Glyma.12G008550	4.58227	0.000824076
Glyma.10G198900	2.41772	0.000121646	Glyma.19G023200	2.60515	7.53556e-13	Glyma.17G183700	4.58053	0.0318592
Glyma.17G242800	2.41392	2.79492e-05	Glyma.05G230400	2.60046	1.3277e-08	Glyma.17G227600	4.57661	0.00234923
Glyma.20G159600	2.41047	0.000393236	Glyma.02G191900	2.59985	4.58586e-05	Glyma.13G152814	4.56676	0.00312319
Glyma.02G293400	2.4075	8.89693e-06	Glyma.16G090500	2.59971	1.42492e-07	Glyma.02G198300	4.56534	0.00373177
Glyma.10G203350	2.40485	0.000204116	Glyma.02G006700	2.59062	2.17384e-07	Glyma.14G086800	4.56524	0.000456323
Glyma.08G062300	2.40339	1.19043e-09	Glyma.10G208600	2.58703	0.0028319	Glyma.05G047100	4.5613	0.0319098
Glyma.12G182500	2.40232	7.8833e-05	Glyma.06G013500	2.58653	0.00171818	Glyma.03G150400	4.54464	0.0040579
Glyma.06G172200	2.4016	1.65602e-05	Glyma.16G043200	2.58609	6.94514e-14	Glyma.02G035300	4.53681	0.00252494
Glyma.16G146700	2.39981	3.77951e-08	Glyma.13G088700	2.58049	8.20496e-18	Glyma.02G310700	4.53396	0.000246606
Glyma.11G194400	2.39584	0.000812763	Glyma.19G094301	2.57671	0.000528378	Glyma.13G312650	4.52989	0.000225354
Glyma.13G101166	2.39508	0.000295141	Glyma.08G344600	2.57533	1.96628e-07	Glyma.17G231900	4.52477	0.00261195
Glyma.02G101400	2.39466	0.000529465	Glyma.13G275000	2.57361	4.9256e-06	Glyma.14G106200	4.52475	0.0171811
Glyma.20G171900	2.3923	0.000357643	Glyma.14G167501	2.57349	0.000102513	Glyma.07G154700	4.5238	0.00363268
Glyma.14G067700	2.39133	7.08636e-07	Glyma.08G068700	2.57135	3.1201e-05	Glyma.18G164400	4.52189	1.12962e-05
Glyma.09G138000	2.39098	3.41675e-05	Glyma.07G200700	2.56871	7.7849e-05	Glyma.18G287700	4.52095	0.00121291
Glyma.19G174200	2.3888	1.90511e-06	Glyma.18G053000	2.56659	0.000950965	Glyma.02G205600	4.51941	0.000821347
Glyma.15G109700	2.38838	0.000528906	Glyma.19G214500	2.56587	3.21522e-08	Glyma.10G046500	4.51893	0.0171413
Glyma.20G182100	2.38694	0.000570165	Glyma.19G194978	2.56521	0.000164642	Glyma.17G019600	4.51517	0.00159757
Glyma.20G119300	2.38571	1.75915e-06	Glyma.01G222600	2.56157	0.000145001	Glyma.07G030800	4.51481	0.000878009
Glyma.02G209200	2.38358	0.000136763	Glyma.13G081350	2.56031	0.00526729	Glyma.18G061000	4.51359	0.00745386
Glyma.01G244066	2.38146	4.63634e-07	Glyma.18G106500	2.55764	0.00171818	Glyma.07G048800	4.51219	0.00415889
Glyma.07G059000	2.38072	0.00191044	Glyma.11G085900	2.55127	1.78456e-10	Glyma.13G327900	4.5105	0.0128913
Glyma.04G178500	2.38059	8.08677e-07	Glyma.19G238900	2.54993	7.396e-05	Glyma.11G129300	4.50774	0.0207025
Glyma.01G004200	2.37987	1.67697e-08	Glyma.08G233400	2.54985	7.43699e-06	Glyma.20G248302	4.5065	0.000338763
Glyma.03G099150	2.37947	1.22141e-05	Glyma.14G181400	2.54649	3.7019e-12	Glyma.07G067700	4.50537	0.0149939
Glyma.11G025900	2.37868	0.00156451	Glyma.01G060300	2.5463	4.67499e-18	Glyma.08G093000	4.50486	0.000321793
Glyma.03G042300	2.37496	6.77978e-05	Glyma.19G114800	2.54511	0.000161184	Glyma.06G292900	4.50244	0.00951425
Glyma.20G147500	2.37495	2.36467e-05	Glyma.17G076100	2.54335	1.94285e-06	Glyma.04G201600	4.4919	0.000814105
Glyma.17G166600	2.37214	6.20781e-09	Glyma.12G204200	2.54216	0.00284055	Glyma.13G302400	4.49185	0.00252761
Glyma.07G224900	2.37031	0.00112729	Glyma.20G060800	2.54216	0.00284055	Glyma.08G042000	4.48948	0.000237547
Glyma.18G263000	2.36988	0.00106228	Glyma.02G057700	2.5412	0.00966774	Glyma.07G156200	4.4864	0.00064757
Glyma.10G088900	2.36926	0.000454175	Glyma.09G138750	2.54106	0.00171818	Glyma.09G175050	4.48137	0.000818492
Glyma.17G176700	2.3687	0.000551781	Glyma.20G053800	2.54101	0.00171818	Glyma.16G212200	4.4805	0.0328214
Glyma.11G223400	2.36829	1.9706e-05	Glyma.03G003900	2.54045	0.00171818	Glyma.10G103200	4.48011	0.00204353
Glyma.09G229500	2.36732	1.93016e-05	Glyma.09G167700	2.53935	0.00171818	Glyma.09G110500	4.47908	0.0108958
Glyma.10G046000	2.36695	5.63607e-05	Glyma.04G031500	2.53647	0.000133535	Glyma.02G107250	4.47831	0.00393068
Glyma.02G111000	2.36475	2.77579e-05	Glyma.03G238900	2.53454	0.000237002	Glyma.17G162200	4.47573	2.36164e-06
Glyma.01G174102	2.363	0.000138964	Glyma.17G117150	2.53158	0.000252487	Glyma.18G296900	4.47554	0.00145562
Glyma.09G083400	2.36252	0.000301337	Glyma.06G048700	2.52874	0.00137251	Glyma.14G128400	4.47323	0.00126892
Glyma.08G307300	2.36143	0.000124694	Glyma.12G023700	2.52127	0.000362093	Glyma.07G123300	4.46312	0.000184582
Glyma.18G141600	2.35983	4.6266e-05	Glyma.20G002301	2.51872	0.000104123	Glyma.01G106800	4.46184	0.00040754
Glyma.14G118800	2.35919	0.000110001	Glyma.11G159900	2.51594	0.000137207	Glyma.11G055300	4.4583	0.00239262
Glyma.02G081700	2.3555	8.92909e-05	Glyma.03G118500	2.51553	2.91402e-05	Glyma.15G180100	4.45708	0.00148718
Glyma.10G254000	2.35535	7.98811e-05	Glyma.18G027100	2.5118	6.67126e-09	Glyma.09G063300	4.44396	5.88003e-05
Glyma.04G003100	2.35524	3.26457e-05	Glyma.16G133300	2.51011	0.0469102	Glyma.06G320000	4.43922	5.56598e-05
Glyma.04G180400	2.3551	0.000503659	Glyma.20G028900	2.50812	8.68505e-05	Glyma.13G230100	4.43297	0.0130708
Glyma.15G159800	2.35254	0.000256685	Glyma.02G205600	2.50731	3.84574e-05	Glyma.11G117751	4.42964	0.00309914
Glyma.11G014200	2.35253	1.68876e-06	Glyma.05G017100	2.50694	0.00144555	Glyma.07G195050	4.42824	0.000146791
Glyma.13G257700	2.35237	2.21297e-05	Glyma.19G084850	2.50653	1.40553e-07	Glyma.20G153100	4.4258	0.0074116
Glyma.02G208600	2.35212	1.63073e-05	Glyma.15G066800	2.50574	4.49272e-06	Glyma.15G172000	4.42404	0.000130928
Glyma.08G301600	2.34697	1.88855e-05	Glyma.12G211500	2.50456	0.000653804	Glyma.14G084150	4.41864	0.000621269
Glyma.08G159066	2.3469	0.000523518	Glyma.04G187366	2.50237	1.60402e-05	Glyma.02G024800	4.41834	0.0153331
Glyma.11G040700	2.34673	0.000470534	Glyma.18G121000	2.4968	0.00169849	Glyma.01G186700	4.41738	0.00996177
Glyma.02G048600	2.34643	0.000267984	Glyma.20G008400	2.49636	5.56064e-07	Glyma.13G247000	4.41258	0.00801002
Glyma.14G081300	2.34275	0.000581239	Glyma.17G242701	2.49471	2.75806e-08	Glyma.01G060600	4.41166	0.000980458
Glyma.04G112032	2.34242	4.99819e-05	Glyma.04G056500	2.49246	2.88881e-08	Glyma.17G028950	4.41085	0.00165227
Glyma.03G207250	2.34093	4.44825e-05	Glyma.16G110100	2.48993	4.78608e-12	Glyma.09G188800	4.40948	0.049539
Glyma.16G141751	2.3391	0.000242841	Glyma.01G238600	2.48817	1.92671e-06	Glyma.05G238100	4.40564	0.00747248
Glyma.06G192300	2.33767	0.00109078	Glyma.14G001600	2.48799	0.00103217	Glyma.05G121300	4.40532	0.0167299
Glyma.20G155500	2.33744	2.56042e-05	Glyma.13G176000	2.48405	4.35151e-05	Glyma.12G235800	4.40269	0.00473906
Glyma.01G138200	2.3367	1.22473e-06	Glyma.19G181700	2.4803	0.000121387	Glyma.02G270800	4.40199	0.00168066
Glyma.05G095200	2.33374	3.01915e-05	Glyma.06G050100	2.48006	5.22524e-06	Glyma.15G109600	4.39874	0.00456904
Glyma.17G104700	2.33234	2.3721e-06	Glyma.13G301900	2.47817	6.78829e-05	Glyma.02G020900	4.39623	0.00257751
Glyma.12G199600	2.33139	0.000141018	Glyma.01G118000	2.47494	0.0009904	Glyma.04G022800	4.39099	0.000744885
Glyma.04G007350	2.32946	0.00198822	Glyma.08G122900	2.47466	0.000561282	Glyma.12G217200	4.38952	0.000382317
Glyma.17G240100	2.3292	1.24754e-12	Glyma.13G170900	2.4742	1.58456e-06	Glyma.11G097800	4.38908	5.50406e-05
Glyma.18G260000	2.32814	5.09697e-07	Glyma.19G217700	2.47208	1.05125e-11	Glyma.04G043100	4.38569	0.000685584
Glyma.16G173000	2.32282	3.1548e-11	Glyma.07G197100	2.47199	0.000197345	Glyma.19G011400	4.37939	3.08971e-05
Glyma.08G175200	2.32234	7.10634e-10	Glyma.13G149000	2.4668	0.000175203	Glyma.12G229100	4.37579	0.000188122
Glyma.03G026950	2.32202	0.000293573	Glyma.10G046500	2.46389	0.00308619	Glyma.11G129900	4.36871	0.00463888
Glyma.01G238800	2.32035	2.15726e-11	Glyma.07G061600	2.46242	0.000284282	Glyma.12G161350	4.36676	4.7819e-06
Glyma.06G072000	2.3185	1.29945e-06	Glyma.04G050300	2.46147	2.67692e-09	Glyma.12G054200	4.36346	0.00913457
Glyma.15G159400	2.31772	2.00437e-05	Glyma.12G081100	2.45978	0.000150859	Glyma.12G104600	4.35871	0.00184451
Glyma.18G064851	2.31764	1.17569e-06	Glyma.19G181600	2.45819	0.000569716	Glyma.16G052800	4.35748	0.00160413
Glyma.04G004400	2.31723	2.41479e-05	Glyma.18G054100	2.45656	2.00202e-11	Glyma.13G093266	4.35205	0.000308199
Glyma.10G070300	2.31527	0.000466255	Glyma.11G124400	2.45293	8.61789e-05	Glyma.08G170800	4.3399	0.00301126
Glyma.08G045200	2.3104	9.4309e-08	Glyma.02G118500	2.4529	4.25593e-19	Glyma.04G098500	4.33857	0.000339519
Glyma.04G239500	2.30985	8.64867e-05	Glyma.05G194800	2.45228	0.000572301	Glyma.06G124400	4.33668	1.29078e-05
Glyma.12G064000	2.30631	3.71856e-14	Glyma.16G038000	2.45158	8.46193e-10	Glyma.02G176200	4.33582	0.00443775
Glyma.01G211200	2.30515	2.6807e-08	Glyma.17G205566	2.45106	5.1801e-05	Glyma.13G178800	4.33394	0.00508444
Glyma.19G076500	2.30499	4.84425e-15	Glyma.13G140200	2.44983	1.39656e-12	Glyma.03G253700	4.33264	0.0108559
Glyma.18G000400	2.30452	9.29287e-07	Glyma.19G004800	2.44757	0.000934913	Glyma.07G223500	4.33204	0.000777405
Glyma.18G071700	2.30307	1.4079e-10	Glyma.15G145900	2.44683	2.41633e-07	Glyma.13G328400	4.33065	0.000166859
Glyma.07G095100	2.29874	2.5201e-05	Glyma.06G062100	2.44576	1.64211e-15	Glyma.04G113400	4.32818	0.00168208
Glyma.02G217600	2.29376	8.02225e-10	Glyma.10G261350	2.4455	0.000758149	Glyma.08G058300	4.325	0.000827206
Glyma.16G048600	2.2936	0.00182312	Glyma.14G014400	2.44536	3.94396e-05	Glyma.11G196600	4.32428	0.0410837
Glyma.18G009800	2.29293	2.90094e-07	Glyma.15G052100	2.44515	0.000529393	Glyma.09G098100	4.32346	0.0126316
Glyma.07G066100	2.29238	3.74648e-11	Glyma.06G110600	2.44088	0.000164642	Glyma.20G116700	4.32148	0.00194556
Glyma.16G032200	2.29191	0.000193735	Glyma.03G181000	2.43814	0.000101571	Glyma.12G197300	4.31721	0.00295298
Glyma.19G078400	2.29146	5.79513e-07	Glyma.15G275400	2.4362	0.00286369	Glyma.20G225800	4.31342	0.00126436
Glyma.20G153800	2.28854	1.12688e-05	Glyma.13G179200	2.4347	0.000761383	Glyma.12G199900	4.3113	0.00720561
Glyma.03G016100	2.28789	4.30269e-05	Glyma.07G200000	2.42908	0.000161521	Glyma.09G135000	4.30917	0.00172393
Glyma.06G088400	2.28715	1.03292e-08	Glyma.04G238050	2.42728	0.00209741	Glyma.20G238550	4.30617	0.000114422
Glyma.08G078900	2.28636	5.46683e-05	Glyma.20G008900	2.4235	8.95555e-05	Glyma.13G034100	4.30551	0.00406455
Glyma.02G092100	2.28596	0.000308946	Glyma.11G194800	2.42019	0.00175465	Glyma.12G199200	4.29569	0.00110884
Glyma.08G338800	2.28533	0.000164902	Glyma.09G063500	2.41727	0.00171818	Glyma.19G127500	4.28875	0.000165288
Glyma.12G106400	2.28496	2.5995e-06	Glyma.05G022600	2.41485	6.77209e-08	Glyma.04G009200	4.28176	0.00270202
Glyma.16G157000	2.28247	3.24543e-06	Glyma.13G071400	2.40969	1.21506e-06	Glyma.05G201400	4.28132	0.000748914
Glyma.06G279400	2.28033	2.63006e-05	Glyma.06G022800	2.40443	1.43657e-05	Glyma.04G166200	4.2797	0.000179572
Glyma.15G232200	2.2775	8.69693e-05	Glyma.03G113900	2.40442	1.1278e-05	Glyma.07G147600	4.2797	0.00289037
Glyma.10G034351	2.27638	0.000374262	Glyma.02G141201	2.39941	8.57772e-08	Glyma.07G178300	4.27633	0.0409718
Glyma.09G094400	2.27436	6.64892e-05	Glyma.08G172700	2.39928	0.000124415	Glyma.15G270900	4.27507	0.00305503
Glyma.11G224900	2.27362	0.0177303	Glyma.18G184250	2.39666	0.000114155	Glyma.15G065001	4.27416	0.000645153
Glyma.09G255000	2.27361	0.000173785	Glyma.16G186051	2.39601	5.23504e-06	Glyma.15G082300	4.27407	0.000169322
Glyma.08G297750	2.27346	7.29188e-07	Glyma.03G025600	2.39569	3.83881e-11	Glyma.04G039900	4.27248	0.00492829
Glyma.05G130800	2.27331	2.86885e-05	Glyma.02G289100	2.39058	9.4695e-05	Glyma.13G282800	4.27044	0.000772172
Glyma.14G070800	2.27315	6.96405e-05	Glyma.08G025100	2.38604	0.000139645	Glyma.20G183666	4.26775	0.000622273
Glyma.16G090500	2.27154	3.25827e-07	Glyma.03G229900	2.37914	1.39814e-07	Glyma.14G160700	4.25734	0.00259969
Glyma.20G110850	2.27092	0.00029971	Glyma.17G101400	2.37792	0.000763589	Glyma.04G193900	4.25116	1.07158e-05
Glyma.20G151200	2.27059	0.000309543	Glyma.01G002300	2.37592	0.000163473	Glyma.09G126500	4.24818	0.0141339
Glyma.04G204700	2.27046	0.000102879	Glyma.15G203500	2.37584	0.000671557	Glyma.08G013400	4.24816	6.59575e-05
Glyma.08G306500	2.26951	0.00508451	Glyma.13G324400	2.37325	0.00281082	Glyma.08G060400	4.2456	0.000503899
Glyma.11G062700	2.2694	0.000952535	Glyma.07G241400	2.36898	0.000491148	Glyma.03G249100	4.2444	0.00649704
Glyma.11G040300	2.26863	1.6823e-05	Glyma.11G250400	2.36733	0.00055677	Glyma.06G218700	4.24225	0.00238106
Glyma.15G162000	2.26819	0.000440476	Glyma.09G123900	2.36591	4.66188e-06	Glyma.07G107050	4.24125	0.00031904
Glyma.16G164300	2.26811	0.00279612	Glyma.12G109800	2.36588	3.57576e-05	Glyma.13G050700	4.23878	0.00494178
Glyma.13G119400	2.26598	5.90764e-05	Glyma.09G033600	2.36449	8.98493e-06	Glyma.13G155800	4.23741	0.0015701
Glyma.10G253800	2.26499	0.000448684	Glyma.07G269400	2.36209	6.89008e-14	Glyma.16G087251	4.2347	0.000466382
Glyma.10G006600	2.2642	0.000113587	Glyma.08G149900	2.36051	0.00311895	Glyma.U031405	4.23305	0.00301995
Glyma.15G111400	2.264	0.000140105	Glyma.07G237400	2.3597	8.89871e-05	Glyma.19G142900	4.22298	0.000331557
Glyma.01G068100	2.2637	3.92702e-05	Glyma.03G073400	2.35962	2.35405e-13	Glyma.09G057500	4.21788	0.00187162
Glyma.13G279700	2.25983	0.000276422	Glyma.20G220600	2.35785	0.00043498	Glyma.18G270051	4.2178	0.0195955
Glyma.19G174000	2.25799	0.000174458	Glyma.08G261100	2.3567	0.000616395	Glyma.12G030700	4.2168	0.00264863
Glyma.04G176200	2.25747	1.07307e-05	Glyma.17G216450	2.35153	0.0018705	Glyma.13G116450	4.21436	0.000163806
Glyma.17G053600	2.25682	4.2962e-09	Glyma.13G175700	2.35061	0.000162979	Glyma.10G170900	4.21371	0.00415254
Glyma.12G237100	2.25317	0.00013104	Glyma.16G162900	2.35039	0.00171818	Glyma.06G300200	4.2107	0.000605966
Glyma.06G209900	2.253	0.000220388	Glyma.06G307900	2.34915	4.14503e-06	Glyma.03G007600	4.21051	0.00103734
Glyma.17G039900	2.2524	1.89096e-06	Glyma.15G175900	2.34787	0.000294536	Glyma.12G149500	4.20952	0.0139808
Glyma.14G167800	2.25178	0.00178165	Glyma.09G071000	2.34664	0.000281565	Glyma.11G108400	4.20949	0.00479789
Glyma.06G273600	2.25149	1.35228e-05	Glyma.07G173200	2.34293	0.00370511	Glyma.14G208200	4.20206	1.22632e-05
Glyma.13G108900	2.25003	2.30862e-05	Glyma.09G055200	2.34293	0.00370511	Glyma.20G107532	4.19839	0.00270852
Glyma.08G206200	2.24983	0.0109539	Glyma.10G114800	2.34293	0.00370511	Glyma.15G271000	4.19718	0.00123743
Glyma.08G062900	2.24983	1.05015e-05	Glyma.19G070800	2.3426	0.00311895	Glyma.05G223200	4.19628	0.00413755
Glyma.12G061700	2.24733	1.20851e-05	Glyma.03G121900	2.34246	0.00311895	Glyma.03G120100	4.19428	4.36502e-05
Glyma.13G119000	2.24622	5.31616e-08	Glyma.07G135000	2.34228	0.00311895	Glyma.11G080000	4.18382	0.000856686
Glyma.14G052000	2.2412	0.000318356	Glyma.05G193300	2.34184	9.26516e-06	Glyma.18G095500	4.18315	0.000500084
Glyma.01G143500	2.24096	0.000751048	Glyma.09G085500	2.34133	0.00311895	Glyma.13G116500	4.18297	0.000230181
Glyma.03G201100	2.23984	5.49549e-09	Glyma.06G223100	2.34132	0.00234028	Glyma.01G202100	4.18202	0.0174523
Glyma.05G064700	2.2389	6.86416e-12	Glyma.10G249400	2.33963	0.00311895	Glyma.14G037800	4.17834	0.00554441
Glyma.13G218200	2.23612	4.95505e-10	Glyma.20G079901	2.3396	0.0018705	Glyma.14G002200	4.17798	0.00332022
Glyma.01G046300	2.23525	0.000258126	Glyma.01G219300	2.33957	0.000170226	Glyma.06G146566	4.17674	0.000618582
Glyma.07G246650	2.23333	5.32704e-05	Glyma.03G226800	2.33925	2.62029e-05	Glyma.18G101900	4.17505	0.000460353
Glyma.01G085700	2.23005	0.00100794	Glyma.11G100200	2.33925	0.000106003	Glyma.03G052151	4.17415	0.000470028
Glyma.16G132400	2.22743	2.15717e-05	Glyma.18G002800	2.33667	2.47253e-15	Glyma.10G042201	4.16983	4.31806e-05
Glyma.09G115200	2.22721	1.15285e-05	Glyma.18G022551	2.33591	1.70576e-08	Glyma.12G047800	4.16686	1.63011e-05
Glyma.11G234300	2.22636	2.3469e-08	Glyma.09G194500	2.33572	0.00311895	Glyma.10G092600	4.1598	0.0150745
Glyma.14G156300	2.2261	2.50903e-12	Glyma.17G193101	2.33488	0.00405264	Glyma.08G068700	4.15937	0.0018471
Glyma.08G058900	2.22464	3.18312e-09	Glyma.20G047500	2.33465	0.00311895	Glyma.08G338700	4.15893	0.00949803
Glyma.12G200700	2.22311	6.64462e-05	Glyma.02G161500	2.33214	0.00311895	Glyma.20G122251	4.15572	0.000244167
Glyma.17G122000	2.2227	1.23579e-05	Glyma.15G120200	2.33051	0.00311895	Glyma.13G105800	4.14628	0.000719905
Glyma.15G239700	2.22218	0.00284865	Glyma.20G082300	2.32943	0.00122858	Glyma.05G037300	4.14603	0.000725374
Glyma.08G183500	2.21863	0.000296969	Glyma.20G016100	2.32647	0.000276012	Glyma.07G088100	4.13984	0.00527489
Glyma.17G249400	2.21839	0.00166717	Glyma.08G060400	2.32523	8.63571e-05	Glyma.08G352451	4.13858	0.00127486
Glyma.05G157000	2.21325	0.000135622	Glyma.12G205700	2.3252	6.36729e-06	Glyma.18G082800	4.13587	0.000198488
Glyma.08G023200	2.21321	0.00010532	Glyma.07G139400	2.32143	2.19925e-05	Glyma.18G107400	4.13092	0.000420082
Glyma.15G162100	2.21194	6.3337e-05	Glyma.17G011100	2.3211	0.00773773	Glyma.01G170800	4.12898	0.000194458
Glyma.07G056800	2.21189	0.00356322	Glyma.07G262900	2.31952	0.0247486	Glyma.10G159400	4.1272	0.00718645
Glyma.12G210700	2.20912	0.000976353	Glyma.20G175800	2.31835	2.57827e-05	Glyma.12G053900	4.12625	0.026887
Glyma.15G251500	2.20762	6.84391e-14	Glyma.12G190600	2.31778	3.83382e-05	Glyma.02G094700	4.11916	0.00139157
Glyma.17G180350	2.20734	2.23804e-05	Glyma.03G194900	2.31516	3.8457e-05	Glyma.06G205100	4.11838	0.00157901
Glyma.15G142900	2.20623	4.56708e-06	Glyma.07G116500	2.31395	0.000950965	Glyma.02G135300	4.11557	0.000169463
Glyma.05G159100	2.20373	0.00102153	Glyma.02G213700	2.31362	7.59064e-14	Glyma.01G198700	4.1116	0.0139029
Glyma.11G178504	2.20257	0.00101426	Glyma.09G185400	2.3097	0.000469199	Glyma.17G165500	4.11158	0.0124839
Glyma.10G285400	2.20058	4.98794e-05	Glyma.04G091132	2.30938	7.01145e-05	Glyma.02G033001	4.11053	0.00447523
Glyma.15G146000	2.19951	0.000107158	Glyma.15G099200	2.30937	1.37086e-06	Glyma.06G284600	4.1102	0.0039744
Glyma.11G205300	2.19941	0.000625418	Glyma.13G193800	2.30906	6.62396e-05	Glyma.17G217200	4.10895	0.0252118
Glyma.06G091900	2.19772	1.03194e-05	Glyma.11G040300	2.3083	9.64219e-05	Glyma.15G271150	4.10886	0.000268796
Glyma.08G048900	2.19685	4.0244e-05	Glyma.18G038851	2.30741	6.15258e-05	Glyma.16G170400	4.10745	0.000568265
Glyma.02G169100	2.19547	0.000103668	Glyma.08G099000	2.30516	0.000334367	Glyma.20G128300	4.1068	0.00220565
Glyma.02G303900	2.19415	1.08698e-07	Glyma.14G100000	2.30458	9.03094e-05	Glyma.01G073600	4.10509	0.000768948
Glyma.15G159300	2.19304	1.31058e-05	Glyma.09G042700	2.30366	0.000231668	Glyma.12G065800	4.10022	0.0107795
Glyma.03G096600	2.19246	0.000587163	Glyma.09G106000	2.30365	0.00171818	Glyma.15G043700	4.0998	0.000124066
Glyma.17G040600	2.19222	7.07627e-05	Glyma.02G302400	2.30258	1.99838e-10	Glyma.02G110000	4.09842	0.0088728
Glyma.08G172800	2.18877	0.000104653	Glyma.11G089200	2.30237	0.0431186	Glyma.18G271167	4.09526	0.00344159
Glyma.06G026800	2.18863	0.000125274	Glyma.17G067850	2.30132	0.00311895	Glyma.16G157000	4.09296	0.000481213
Glyma.08G339000	2.1885	1.09321e-06	Glyma.09G190300	2.30033	0.00383276	Glyma.05G157900	4.09056	0.00191905
Glyma.02G236651	2.18828	7.56218e-05	Glyma.17G072400	2.29973	2.37227e-05	Glyma.20G186200	4.08858	0.000502676
Glyma.18G004700	2.18499	0.00421158	Glyma.02G017550	2.29966	2.59839e-05	Glyma.04G225800	4.08513	0.00077259
Glyma.02G254100	2.18433	0.00854378	Glyma.06G270500	2.29798	0.00749474	Glyma.06G031500	4.08202	0.000166627
Glyma.02G279050	2.18411	9.80058e-07	Glyma.12G132600	2.29716	0.00341108	Glyma.08G267300	4.08097	0.000630731
Glyma.16G124400	2.18408	7.56509e-05	Glyma.13G211000	2.29714	1.71629e-06	Glyma.12G008900	4.0809	0.00222432
Glyma.14G089048	2.18405	6.29779e-05	Glyma.05G074200	2.29683	9.43147e-13	Glyma.15G135700	4.08056	0.00215877
Glyma.06G220800	2.18292	0.00135531	Glyma.14G208700	2.29662	0.00171818	Glyma.14G124800	4.07385	0.00453121
Glyma.15G191500	2.18219	0.000579428	Glyma.08G125100	2.29608	1.96197e-08	Glyma.13G314000	4.07265	0.00407311
Glyma.11G063200	2.18033	2.38644e-05	Glyma.17G053850	2.29487	4.81627e-05	Glyma.06G197700	4.06688	0.00190845
Glyma.04G040400	2.17979	0.000117456	Glyma.19G155400	2.29073	0.000366187	Glyma.05G177700	4.06492	0.0382179
Glyma.01G007600	2.17944	4.34431e-05	Glyma.08G150500	2.29008	0.00169943	Glyma.14G000550	4.06371	0.000492044
Glyma.10G245300	2.17821	3.73657e-07	Glyma.14G096300	2.28745	2.46666e-05	Glyma.09G005300	4.06125	0.0202536
Glyma.17G195900	2.17699	0.0170597	Glyma.04G076900	2.28643	4.30471e-14	Glyma.14G038550	4.06088	0.0133426
Glyma.17G072400	2.17673	1.33284e-05	Glyma.18G127200	2.28299	0.00306907	Glyma.17G223500	4.05976	0.00102968
Glyma.07G114000	2.17499	0.000222361	Glyma.19G175150	2.28246	0.000528377	Glyma.10G188700	4.05976	0.00244893
Glyma.04G067500	2.17334	0.00183677	Glyma.15G157700	2.28064	7.63427e-09	Glyma.08G307400	4.05895	0.000724978
Glyma.04G199100	2.17263	2.31298e-05	Glyma.05G124200	2.2782	0.0378188	Glyma.08G273100	4.05622	0.0269386
Glyma.05G049800	2.17128	0.000695585	Glyma.07G178300	2.27657	0.00388677	Glyma.02G172151	4.05488	0.00021208
Glyma.08G109400	2.17033	0.00032998	Glyma.14G119666	2.27601	0.00138966	Glyma.02G233366	4.05484	0.00624206
Glyma.13G105700	2.16913	2.45837e-05	Glyma.06G174100	2.276	4.54138e-05	Glyma.08G175650	4.05392	0.000227413
Glyma.10G253100	2.16809	4.87971e-07	Glyma.01G128750	2.275	0.0378188	Glyma.17G021900	4.04978	0.000105977
Glyma.10G045300	2.16747	6.63252e-07	Glyma.07G149800	2.27445	0.000111993	Glyma.13G154350	4.04836	0.000149908
Glyma.07G032400	2.16668	0.000104843	Glyma.03G124600	2.2737	0.00115838	Glyma.18G288700	4.04396	0.000571887
Glyma.03G003100	2.16581	4.16044e-05	Glyma.14G180800	2.27306	0.0397329	Glyma.10G098600	4.04262	0.00144249
Glyma.13G279900	2.16299	2.04504e-06	Glyma.14G189500	2.2729	5.1774e-06	Glyma.08G031300	4.03809	0.00118094
Glyma.07G076600	2.16288	4.84017e-06	Glyma.14G089033	2.27273	0.00171818	Glyma.10G231800	4.03449	0.00128779
Glyma.02G248000	2.16193	5.75615e-05	Glyma.11G236500	2.27263	1.4986e-07	Glyma.16G132400	4.03139	0.000313892
Glyma.10G246700	2.15959	6.71395e-06	Glyma.18G155300	2.2721	0.00556492	Glyma.06G207800	4.03122	0.00555421
Glyma.14G106400	2.15857	9.67945e-05	Glyma.18G013800	2.27126	1.77876e-06	Glyma.19G026200	4.031	7.02829e-05
Glyma.09G093800	2.15765	5.90139e-05	Glyma.15G235800	2.2706	0.0312499	Glyma.13G252500	4.0305	0.000106255
Glyma.13G193800	2.1555	4.36848e-05	Glyma.08G045300	2.26922	3.01474e-08	Glyma.02G248100	4.02972	0.00239058
Glyma.08G079700	2.1552	0.000139643	Glyma.03G052200	2.26872	9.25836e-06	Glyma.11G051850	4.02603	0.00160216
Glyma.07G116300	2.15128	0.000138891	Glyma.15G264600	2.26224	1.16235e-06	Glyma.07G203700	4.02307	0.000570063
Glyma.12G117900	2.15063	3.95101e-07	Glyma.02G260900	2.25849	0.000973289	Glyma.18G135751	4.02134	0.000293016
Glyma.02G079800	2.15044	0.00122274	Glyma.11G149900	2.25774	2.69172e-22	Glyma.13G208100	4.02091	0.0148993
Glyma.14G212700	2.15032	2.68224e-20	Glyma.11G034900	2.25719	0.000391899	Glyma.08G330500	4.01782	0.000708637
Glyma.20G158500	2.14973	0.000146509	Glyma.07G003000	2.25671	0.000231878	Glyma.12G137901	4.01675	0.00220842
Glyma.05G003900	2.14806	5.16765e-10	Glyma.09G250001	2.25278	0.000364113	Glyma.18G240000	4.0078	0.000350761
Glyma.10G234600	2.14732	0.00190044	Glyma.06G040400	2.25097	1.73858e-18	Glyma.12G060000	4.0063	0.00055802
Glyma.03G016000	2.14633	0.000315852	Glyma.07G143401	2.24978	0.000391993	Glyma.13G183000	4.00265	0.0179572
Glyma.07G104300	2.14629	2.77298e-08	Glyma.18G013550	2.2491	7.16108e-05	Glyma.07G103900	3.99364	0.0253274
Glyma.19G162200	2.14481	0.000640573	Glyma.02G086850	2.24811	0.00222002	Glyma.05G136100	3.99335	0.019004
Glyma.16G021900	2.14333	0.000578325	Glyma.16G196100	2.24808	0.000904829	Glyma.18G118300	3.99297	0.00081347
Glyma.17G224551	2.14259	6.68179e-05	Glyma.13G102400	2.24776	3.00036e-12	Glyma.16G014900	3.99141	2.46759e-08
Glyma.13G208000	2.14224	0.000233309	Glyma.06G283900	2.24716	5.81158e-08	Glyma.12G103500	3.98944	0.000867958
Glyma.20G173501	2.14098	9.80058e-07	Glyma.04G208900	2.24596	0.00311895	Glyma.15G159800	3.98675	0.00887489
Glyma.08G316000	2.13929	0.000178277	Glyma.08G346100	2.24554	0.000155617	Glyma.14G171100	3.9847	0.00747679
Glyma.11G094902	2.13889	0.000349199	Glyma.05G177700	2.24187	0.00739388	Glyma.17G232500	3.98451	0.00221105
Glyma.18G231800	2.1386	4.96813e-06	Glyma.18G035000	2.24031	1.57188e-17	Glyma.06G076800	3.98077	0.00108495
Glyma.09G257400	2.13727	0.000792947	Glyma.12G101600	2.23909	1.54999e-05	Glyma.13G043450	3.98047	0.00080312
Glyma.16G013000	2.13724	3.81191e-05	Glyma.10G007000	2.23787	5.09024e-06	Glyma.08G065700	3.97784	0.00226236
Glyma.12G116800	2.13596	3.13242e-07	Glyma.03G135300	2.23737	0.00368075	Glyma.11G021500	3.97617	0.000482931
Glyma.19G076800	2.13581	0.000234559	Glyma.07G146000	2.23542	0.000247824	Glyma.15G104700	3.97572	0.0236679
Glyma.01G187700	2.13398	1.55749e-06	Glyma.19G107800	2.2336	0.00040803	Glyma.16G206200	3.97503	0.00833693
Glyma.16G212500	2.13301	3.20938e-08	Glyma.01G204700	2.23251	0.00115669	Glyma.19G081700	3.97022	0.0246789
Glyma.06G239600	2.13292	4.50378e-05	Glyma.19G007550	2.2321	0.000164642	Glyma.19G093300	3.96455	0.000358911
Glyma.19G166300	2.13014	0.000108696	Glyma.16G048300	2.23118	0.000263839	Glyma.12G098000	3.96018	0.00125406
Glyma.16G084700	2.12933	6.12743e-10	Glyma.09G047400	2.231	0.000492096	Glyma.10G169702	3.9566	0.00160725
Glyma.20G148200	2.12672	3.47514e-05	Glyma.03G015900	2.22995	0.000626327	Glyma.14G157400	3.95537	0.00628994
Glyma.07G256300	2.12654	9.26357e-07	Glyma.16G037900	2.22937	3.4888e-16	Glyma.17G215600	3.95318	0.0117279
Glyma.18G210900	2.12544	1.69408e-07	Glyma.17G197401	2.22882	0.000100839	Glyma.15G050101	3.94497	0.00984507
Glyma.07G193000	2.12534	0.000564018	Glyma.02G139432	2.22692	0.000509521	Glyma.01G030200	3.94485	0.00282775
Glyma.02G300500	2.1249	2.13518e-06	Glyma.17G187700	2.22596	0.00108475	Glyma.15G025300	3.94468	0.026719
Glyma.01G042600	2.1241	8.59409e-05	Glyma.08G068900	2.22474	0.00394829	Glyma.08G011700	3.94406	0.00292161
Glyma.14G188300	2.12394	0.000131786	Glyma.01G006000	2.22356	2.80747e-10	Glyma.05G220100	3.94187	0.00138991
Glyma.07G191300	2.12134	1.01885e-06	Glyma.09G028300	2.22167	0.00311895	Glyma.08G314201	3.94105	0.00167832
Glyma.09G253900	2.12044	0.00124194	Glyma.10G132100	2.22101	0.000632041	Glyma.09G069900	3.94071	5.66608e-05
Glyma.12G029800	2.11993	9.94103e-06	Glyma.13G325500	2.21361	0.00136186	Glyma.01G069700	3.93804	0.0112493
Glyma.17G222000	2.11885	5.0651e-05	Glyma.08G328550	2.21131	8.76134e-06	Glyma.06G308400	3.9371	0.00159022
Glyma.08G320000	2.11749	0.000618362	Glyma.18G222650	2.21111	0.000528377	Glyma.17G261950	3.93324	0.00294539
Glyma.15G252500	2.1174	0.000466841	Glyma.19G115500	2.21044	3.42096e-06	Glyma.12G008800	3.93254	0.00286224
Glyma.08G243700	2.11692	7.17476e-05	Glyma.09G217700	2.20892	8.3001e-11	Glyma.15G159900	3.92931	0.00661444
Glyma.19G198700	2.11635	5.20123e-06	Glyma.07G073600	2.20652	0.00241165	Glyma.20G097800	3.92837	0.0184383
Glyma.15G073100	2.11352	3.68277e-08	Glyma.08G211100	2.20437	0.000132931	Glyma.18G060701	3.92568	0.0277396
Glyma.18G002866	2.1131	0.00576469	Glyma.06G022600	2.20238	0.0260618	Glyma.14G201600	3.92061	0.0120026
Glyma.15G252000	2.11263	0.00039837	Glyma.05G008900	2.20031	0.000354459	Glyma.11G221300	3.91886	0.0225892
Glyma.10G091950	2.10964	2.13565e-06	Glyma.10G237100	2.19768	0.00320299	Glyma.04G128300	3.91827	0.00111547
Glyma.17G214700	2.10751	7.57823e-06	Glyma.08G060951	2.1971	0.000114904	Glyma.03G220751	3.91606	0.00782612
Glyma.18G141700	2.10631	9.81385e-11	Glyma.U007802	2.19705	0.00136125	Glyma.02G107600	3.91395	0.00112744
Glyma.15G007300	2.1055	0.000623949	Glyma.12G021350	2.19426	0.000600916	Glyma.02G139432	3.91283	0.00336392
Glyma.09G269400	2.10532	0.00114782	Glyma.15G252000	2.19216	0.000628475	Glyma.01G063500	3.91098	1.93483e-05
Glyma.10G148700	2.10475	1.12098e-06	Glyma.13G198400	2.18988	0.00384634	Glyma.02G143800	3.90459	0.0081959
Glyma.03G204800	2.1046	2.95179e-05	Glyma.19G212800	2.18826	6.42208e-16	Glyma.01G179500	3.90369	0.00178288
Glyma.15G063900	2.10215	0.000188565	Glyma.14G039200	2.18786	0.0483539	Glyma.18G113400	3.90278	0.00471397
Glyma.07G190100	2.10081	4.8585e-10	Glyma.12G076000	2.18763	0.000528377	Glyma.09G141600	3.9019	0.00205277
Glyma.18G124700	2.09983	0.000998248	Glyma.09G006200	2.18761	0.00794566	Glyma.04G182600	3.90049	0.0151926
Glyma.12G184366	2.09944	0.0081396	Glyma.08G037900	2.18724	2.0368e-08	Glyma.13G240300	3.89787	0.00475224
Glyma.13G251400	2.09692	4.55193e-05	Glyma.06G154166	2.18708	0.0010751	Glyma.16G208500	3.89736	0.00285693
Glyma.07G183900	2.09591	1.27901e-06	Glyma.17G232265	2.18515	0.00236639	Glyma.15G217200	3.89498	0.0108275
Glyma.15G241300	2.09405	0.000751876	Glyma.13G105400	2.18505	0.00164491	Glyma.16G033800	3.89323	0.0011072
Glyma.12G123432	2.09242	0.00026707	Glyma.05G083700	2.1835	0.000211272	Glyma.09G081551	3.89097	0.000272457
Glyma.04G229800	2.09211	0.000114106	Glyma.11G134166	2.18278	0.000950965	Glyma.14G020732	3.88852	0.00056628
Glyma.03G121350	2.09168	0.000192917	Glyma.01G007900	2.18257	0.000482093	Glyma.18G058000	3.88547	0.014559
Glyma.01G224800	2.09144	1.96824e-07	Glyma.03G060902	2.18148	2.46e-06	Glyma.17G173700	3.88357	0.0136111
Glyma.19G202000	2.09088	0.000242203	Glyma.01G104900	2.17961	0.00424023	Glyma.02G280550	3.88319	0.000569255
Glyma.03G024900	2.08845	0.000344061	Glyma.16G196300	2.17938	0.002077	Glyma.11G178700	3.88132	0.00719168
Glyma.14G153800	2.08639	0.0167639	Glyma.06G166800	2.17937	0.000379757	Glyma.07G065700	3.8808	0.00842602
Glyma.18G247600	2.08612	0.00032431	Glyma.15G256000	2.17932	1.41032e-07	Glyma.05G124400	3.87917	0.000147069
Glyma.17G006900	2.08551	8.94324e-07	Glyma.03G074233	2.17644	0.000575249	Glyma.02G186350	3.87891	0.00225548
Glyma.13G173500	2.08481	4.23259e-07	Glyma.06G260300	2.17379	0.00111201	Glyma.11G177628	3.87189	0.0137537
Glyma.06G181300	2.08384	0.000121181	Glyma.19G234700	2.17374	0.000260384	Glyma.16G104800	3.86837	0.0113999
Glyma.08G244800	2.08203	0.00019486	Glyma.11G099400	2.17257	4.89965e-05	Glyma.07G130700	3.86567	0.000602107
Glyma.19G162100	2.08157	6.89178e-08	Glyma.02G262500	2.17002	6.13472e-09	Glyma.08G275750	3.86454	0.00321122
Glyma.04G121700	2.08129	0.000351848	Glyma.10G086800	2.16959	1.96864e-06	Glyma.09G115700	3.86441	0.000795772
Glyma.14G043100	2.07932	2.66658e-05	Glyma.04G186000	2.1683	0.000127459	Glyma.02G021300	3.86361	0.00035884
Glyma.14G048900	2.0791	1.6797e-06	Glyma.08G361300	2.16795	0.000738679	Glyma.08G346600	3.86169	0.000401084
Glyma.01G179700	2.0783	0.00010519	Glyma.03G068300	2.16548	9.26516e-06	Glyma.03G218800	3.86154	0.0078864
Glyma.17G053700	2.07699	1.49273e-08	Glyma.06G106700	2.16415	2.1472e-09	Glyma.19G055800	3.86126	0.00161104
Glyma.04G141100	2.07364	0.000161741	Glyma.08G137100	2.16302	0.000950965	Glyma.06G005800	3.85847	0.004699
Glyma.06G319700	2.07262	1.96861e-06	Glyma.18G122900	2.16283	0.000175115	Glyma.03G210200	3.85806	0.00662915
Glyma.15G168800	2.07127	1.89268e-07	Glyma.14G098200	2.16278	2.97921e-08	Glyma.05G003100	3.85612	0.0243426
Glyma.05G161300	2.06904	0.00140307	Glyma.13G046250	2.16144	0.00379801	Glyma.20G111850	3.85274	0.000334369
Glyma.12G173000	2.06892	0.000526312	Glyma.08G344700	2.16118	5.23504e-06	Glyma.08G069000	3.85092	0.00173162
Glyma.01G216000	2.06833	0.000352884	Glyma.06G232700	2.15975	0.00103952	Glyma.01G204800	3.84991	0.00874417
Glyma.11G237100	2.06568	0.000379968	Glyma.13G113850	2.15958	3.89056e-05	Glyma.08G193300	3.8497	0.00578462
Glyma.07G137550	2.06509	0.000367471	Glyma.11G199600	2.1564	0.00569465	Glyma.12G218200	3.84674	0.0158627
Glyma.11G225000	2.06226	0.0340898	Glyma.20G196201	2.1553	0.00122687	Glyma.08G180100	3.84331	0.0159173
Glyma.09G053900	2.06085	0.000456498	Glyma.07G104300	2.15366	2.90873e-07	Glyma.16G124000	3.84096	0.00433493
Glyma.06G293800	2.05964	0.000440416	Glyma.03G171500	2.15271	6.82525e-06	Glyma.12G228032	3.84031	0.000897298
Glyma.16G202000	2.05826	0.000257419	Glyma.14G092001	2.15179	0.000391476	Glyma.06G075700	3.83852	0.000245973
Glyma.04G075600	2.05796	0.000374244	Glyma.10G183100	2.15055	0.00281287	Glyma.17G224500	3.83694	0.0041562
Glyma.01G060300	2.05767	2.44361e-15	Glyma.18G240000	2.14864	0.000950965	Glyma.18G238550	3.83645	0.00288735
Glyma.01G050700	2.05759	0.00148339	Glyma.01G043400	2.14863	0.000109146	Glyma.14G063800	3.83638	0.0103461
Glyma.02G042800	2.05695	2.74312e-06	Glyma.13G290300	2.14852	3.77257e-06	Glyma.07G191300	3.83507	0.000800709
Glyma.15G170050	2.05674	1.18616e-05	Glyma.10G088900	2.14818	0.00556717	Glyma.15G196300	3.83493	0.000888259
Glyma.13G091150	2.0528	0.000107627	Glyma.02G236651	2.14699	0.000852302	Glyma.01G186900	3.8296	0.00477636
Glyma.11G140500	2.05276	1.12311e-08	Glyma.08G367600	2.14646	0.00618281	Glyma.16G195600	3.82765	0.0265436
Glyma.03G201500	2.05056	0.00016406	Glyma.11G222600	2.14641	1.61016e-15	Glyma.15G180200	3.8273	0.0150249
Glyma.13G122900	2.04935	0.000801834	Glyma.06G048500	2.1446	0.000242945	Glyma.03G184900	3.82516	0.000149561
Glyma.17G176500	2.04724	0.000665388	Glyma.13G228700	2.14404	0.00569465	Glyma.19G209100	3.82183	0.000719155
Glyma.19G198800	2.04653	0.000191427	Glyma.06G217050	2.14398	0.000237688	Glyma.11G030300	3.82007	0.00778722
Glyma.03G232500	2.04546	2.10802e-09	Glyma.06G298300	2.14326	0.000199703	Glyma.03G202600	3.81851	0.000378252
Glyma.13G158200	2.045	3.87202e-09	Glyma.08G242100	2.14298	1.90063e-08	Glyma.19G106600	3.80787	0.0285192
Glyma.16G080000	2.04198	0.000836832	Glyma.20G147600	2.13801	0.00587493	Glyma.14G136550	3.80737	0.000234565
Glyma.12G110100	2.04025	2.46547e-10	Glyma.17G114400	2.13665	0.00208613	Glyma.03G111700	3.80533	0.0176526
Glyma.18G091100	2.04008	0.00053279	Glyma.09G266400	2.13639	0.00569465	Glyma.06G317000	3.80474	0.0464157
Glyma.08G208200	2.03786	0.00043657	Glyma.06G147300	2.13602	0.000480839	Glyma.19G183700	3.80469	0.00382214
Glyma.08G062700	2.03732	1.51595e-08	Glyma.08G278300	2.13599	0.00431827	Glyma.13G159000	3.8011	0.00374776
Glyma.13G039301	2.03674	0.00166933	Glyma.04G042300	2.1359	6.72055e-06	Glyma.03G088600	3.79068	0.00108067
Glyma.09G156100	2.03665	0.000240942	Glyma.13G201300	2.13584	0.000194774	Glyma.06G110600	3.78998	0.000488676
Glyma.07G161900	2.03627	1.29557e-08	Glyma.05G009000	2.13194	0.00986567	Glyma.20G208400	3.78682	0.00175101
Glyma.19G139600	2.03424	5.06428e-05	Glyma.12G161850	2.13193	0.00171818	Glyma.06G298800	3.78299	0.0101031
Glyma.08G099800	2.03325	1.31288e-05	Glyma.14G018600	2.13015	0.000240754	Glyma.17G230650	3.7795	0.000589399
Glyma.09G112100	2.03307	0.000199846	Glyma.04G136400	2.13013	0.00340153	Glyma.19G174800	3.77941	0.00183089
Glyma.07G076500	2.03252	0.000209058	Glyma.14G146600	2.12749	0.00491467	Glyma.12G175100	3.77918	0.00124461
Glyma.13G031600	2.03244	2.35443e-07	Glyma.03G056600	2.1271	0.00569465	Glyma.10G165800	3.77674	0.00464354
Glyma.02G248800	2.03201	1.55304e-05	Glyma.15G179350	2.12686	0.00569465	Glyma.12G180900	3.77616	0.000931942
Glyma.20G174800	2.02978	6.78723e-18	Glyma.10G193700	2.12595	0.00569465	Glyma.10G015400	3.77577	0.00183506
Glyma.17G137400	2.0292	0.0101717	Glyma.16G122000	2.12585	0.00569465	Glyma.19G015251	3.77483	8.79785e-05
Glyma.15G028400	2.02888	9.23692e-06	Glyma.07G223800	2.12437	0.000528377	Glyma.06G154900	3.77473	0.00153388
Glyma.18G003700	2.02872	0.000482109	Glyma.15G073150	2.12355	0.00012647	Glyma.03G113100	3.77231	0.00379293
Glyma.10G146432	2.02549	0.000146105	Glyma.07G079600	2.12328	0.000239959	Glyma.11G139900	3.77177	0.000400428
Glyma.17G072650	2.02495	0.000439084	Glyma.04G119800	2.12314	0.00569465	Glyma.08G125300	3.76895	0.000661713
Glyma.16G043200	2.02454	2.87352e-11	Glyma.18G236600	2.12145	0.00569465	Glyma.02G104800	3.76815	0.00629008
Glyma.06G204100	2.02406	1.74079e-06	Glyma.15G225600	2.12067	0.00569465	Glyma.17G205632	3.76778	0.00128492
Glyma.05G099300	2.02398	0.000167865	Glyma.08G006600	2.1199	2.68662e-07	Glyma.19G162301	3.76473	0.00809834
Glyma.15G167600	2.02244	8.78567e-05	Glyma.13G091150	2.11804	0.00331342	Glyma.06G160400	3.76308	0.0246902
Glyma.11G222600	2.022	2.94024e-16	Glyma.06G122200	2.11332	4.69436e-06	Glyma.19G049732	3.76301	0.00029973
Glyma.11G204000	2.02166	0.000240942	Glyma.09G225450	2.11276	0.00190327	Glyma.16G174900	3.76011	0.0078835
Glyma.06G300000	2.02157	0.00152627	Glyma.02G157166	2.11007	0.000309062	Glyma.09G078800	3.75921	0.00140798
Glyma.08G109500	2.02154	9.94165e-07	Glyma.04G018700	2.11002	0.00171252	Glyma.13G176200	3.75552	0.00184965
Glyma.02G279700	2.02046	1.09726e-06	Glyma.15G114000	2.10995	0.00071941	Glyma.03G016100	3.75233	0.00474722
Glyma.02G132500	2.02003	0.000555267	Glyma.17G044300	2.10821	6.92545e-07	Glyma.08G244000	3.75124	0.00679394
Glyma.13G173401	2.01988	4.90511e-06	Glyma.13G035200	2.10463	0.00271271	Glyma.14G058551	3.74856	0.00169368
Glyma.15G065100	2.01986	1.45075e-06	Glyma.01G105600	2.10414	6.99738e-09	Glyma.06G234000	3.74532	0.0151394
Glyma.08G211000	2.01954	0.0044887	Glyma.14G209000	2.10229	0.000397667	Glyma.08G003900	3.74408	0.00159566
Glyma.08G335100	2.01898	2.14805e-05	Glyma.07G143300	2.10184	0.000628339	Glyma.08G179700	3.74244	0.00308496
Glyma.10G036200	2.01699	0.0018933	Glyma.19G067600	2.10125	6.92817e-09	Glyma.08G347900	3.74197	0.000390147
Glyma.01G179600	2.01629	0.00156043	Glyma.18G257300	2.09925	0.00383743	Glyma.13G368400	3.74136	0.000835661
Glyma.08G352451	2.0139	0.000130697	Glyma.20G132300	2.0987	3.17653e-09	Glyma.14G112351	3.74053	0.00114474
Glyma.13G133100	2.01316	1.12622e-06	Glyma.02G097100	2.09843	0.000403142	Glyma.08G214200	3.73935	0.000548012
Glyma.12G104800	2.01235	0.000163631	Glyma.19G157900	2.09799	0.000738068	Glyma.02G209200	3.73815	0.0107835
Glyma.07G212400	2.01234	0.000272927	Glyma.18G228800	2.09683	1.668e-05	Glyma.16G030000	3.73686	0.00174132
Glyma.12G137700	2.0123	5.65413e-06	Glyma.01G010700	2.09668	0.000288754	Glyma.10G039400	3.73608	0.00591307
Glyma.14G188000	2.01223	0.000370295	Glyma.20G148200	2.0942	0.00569465	Glyma.18G298000	3.73251	0.00304086
Glyma.15G159600	2.01012	0.0004773	Glyma.07G032400	2.09278	0.00200418	Glyma.14G099900	3.73159	0.00160579
Glyma.08G226166	2.00874	0.000270418	Glyma.14G143800	2.09249	0.00311895	Glyma.07G038350	3.73089	0.000497701
Glyma.07G117900	2.0082	0.00106732	Glyma.10G143300	2.08796	0.0049067	Glyma.01G182100	3.72897	0.00130085
Glyma.01G069300	2.00751	1.22554e-05	Glyma.17G036800	2.08553	0.000171824	Glyma.13G047200	3.7276	0.00323715
Glyma.17G065000	2.00743	0.00023739	Glyma.04G051000	2.08493	0.0209749	Glyma.13G291800	3.72726	0.0250497
Glyma.08G066300	2.00507	0.000415463	Glyma.16G208000	2.0804	0.000933499	Glyma.13G065800	3.72142	0.00274593
Glyma.14G152700	2.00499	7.61317e-09	Glyma.11G252200	2.08019	2.31769e-10	Glyma.06G137900	3.7199	0.00214069
Glyma.09G048700	2.0037	0.00486417	Glyma.19G108800	2.07857	5.41573e-11	Glyma.18G118950	3.71658	0.00419315
Glyma.03G013300	2.00346	0.00209943	Glyma.15G134900	2.07818	1.24481e-14	Glyma.06G021800	3.71219	7.3751e-05
Glyma.06G260200	2.00221	0.000988373	Glyma.15G228500	2.07743	0.00789364	Glyma.20G128251	3.71161	0.0193989
Glyma.07G153800	2.00096	3.01309e-07	Glyma.11G180700	2.07671	4.92384e-05	Glyma.09G021900	3.71	0.0058345
Glyma.08G058800	1.99957	9.66325e-06	Glyma.04G227000	2.07501	0.00191406	Glyma.13G143000	3.70888	0.0169343
Glyma.09G040400	1.99942	0.00196306	Glyma.08G235400	2.07189	0.000236667	Glyma.10G010400	3.70524	0.0281704
Glyma.13G285400	1.99731	4.4264e-08	Glyma.20G182100	2.07152	0.00964305	Glyma.07G166000	3.70425	0.00414596
Glyma.07G138100	1.99553	0.000696515	Glyma.20G034801	2.07055	0.0107405	Glyma.18G187100	3.69617	0.00848913
Glyma.05G117801	1.99445	3.15483e-06	Glyma.06G042100	2.06992	2.97649e-11	Glyma.18G255900	3.69568	0.000851144
Glyma.05G139500	1.99404	7.3492e-09	Glyma.04G061500	2.069	2.44089e-16	Glyma.05G084100	3.69425	0.00532734
Glyma.17G041200	1.99286	4.35642e-05	Glyma.19G076600	2.06839	0.000741393	Glyma.18G186200	3.69389	0.00976172
Glyma.20G091300	1.99259	4.05963e-09	Glyma.16G090550	2.06757	0.000908023	Glyma.12G015500	3.69354	0.0259732
Glyma.12G186200	1.99252	0.000461096	Glyma.16G042700	2.06703	6.31603e-16	Glyma.04G157600	3.69186	0.0192826
Glyma.12G229100	1.99034	7.79948e-06	Glyma.08G318900	2.06602	0.00190099	Glyma.19G042900	3.68937	0.0129285
Glyma.15G087300	1.99032	9.22004e-10	Glyma.07G137550	2.06537	0.0153185	Glyma.11G057800	3.6852	0.0036124
Glyma.08G099000	1.98695	0.000548952	Glyma.09G091900	2.06496	5.22522e-16	Glyma.19G203700	3.68426	0.0311677
Glyma.14G030200	1.98581	0.000745623	Glyma.20G168600	2.06464	0.00678738	Glyma.16G019100	3.68229	0.0031164
Glyma.06G305100	1.98502	6.46661e-05	Glyma.15G228800	2.0638	0.0150256	Glyma.08G168666	3.68023	0.000154806
Glyma.06G179200	1.98489	4.59547e-07	Glyma.04G216900	2.06191	0.00456542	Glyma.04G040400	3.6781	0.0424206
Glyma.19G018501	1.98362	0.000575525	Glyma.04G152800	2.06137	1.58492e-09	Glyma.03G023000	3.67312	0.00334872
Glyma.07G170900	1.98299	0.000685541	Glyma.10G071700	2.06087	1.11612e-05	Glyma.11G082100	3.67291	0.0130901
Glyma.09G251600	1.98207	0.00133887	Glyma.06G191500	2.05948	0.00757754	Glyma.06G072600	3.67168	0.00303871
Glyma.18G263100	1.97905	0.00428263	Glyma.14G142250	2.05676	5.1801e-05	Glyma.13G099650	3.66622	0.00229643
Glyma.01G219300	1.97658	0.000328736	Glyma.13G152644	2.0557	0.0153185	Glyma.10G256600	3.66603	0.00351766
Glyma.08G125300	1.97531	3.75026e-05	Glyma.11G124601	2.05541	0.0147165	Glyma.18G124100	3.66439	0.00362565
Glyma.14G027651	1.97398	9.36638e-05	Glyma.13G148900	2.05325	0.00928951	Glyma.09G104900	3.66343	0.00172749
Glyma.08G352400	1.97389	0.000262266	Glyma.18G149200	2.05319	0.0188667	Glyma.13G362550	3.66274	0.000392774
Glyma.06G114300	1.97084	0.00147844	Glyma.08G199300	2.0531	3.75694e-07	Glyma.11G054400	3.66171	0.000321921
Glyma.03G016300	1.97051	1.02579e-05	Glyma.16G162400	2.05255	0.00821885	Glyma.17G040800	3.65986	0.0172914
Glyma.10G267700	1.96785	7.52449e-10	Glyma.13G309966	2.05213	0.0017809	Glyma.19G085700	3.65942	0.00132123
Glyma.19G264200	1.96762	4.83804e-05	Glyma.09G139400	2.05204	6.50338e-08	Glyma.17G205400	3.65396	0.0020462
Glyma.04G159300	1.96713	2.56024e-05	Glyma.17G021900	2.05129	0.000240879	Glyma.17G081850	3.64745	0.0140683
Glyma.14G183300	1.96579	0.00106275	Glyma.18G197400	2.05088	0.00255575	Glyma.16G167100	3.64532	0.00319014
Glyma.15G085800	1.96513	0.00018621	Glyma.02G081700	2.04965	0.00292731	Glyma.03G026800	3.64502	0.0110993
Glyma.07G079600	1.96455	0.000145096	Glyma.17G146900	2.04926	0.00870697	Glyma.07G181300	3.6448	0.0188859
Glyma.02G233800	1.96433	0.00569084	Glyma.09G051500	2.04914	0.000235164	Glyma.05G236167	3.6412	0.00450052
Glyma.11G059100	1.96404	7.94593e-05	Glyma.13G207600	2.04815	0.00569465	Glyma.03G149066	3.63942	0.000216088
Glyma.20G139100	1.96351	0.000511824	Glyma.17G108900	2.04815	0.00598091	Glyma.05G160700	3.63833	0.00734447
Glyma.05G212600	1.96048	6.97478e-07	Glyma.01G239350	2.04606	0.00433538	Glyma.05G081600	3.63245	0.0089642
Glyma.19G195800	1.959	1.06464e-05	Glyma.04G231400	2.04449	8.72994e-10	Glyma.04G077200	3.62658	0.00217939
Glyma.15G253500	1.95771	1.86486e-07	Glyma.13G218900	2.04408	0.00597364	Glyma.19G190400	3.62507	0.0148375
Glyma.13G095700	1.95668	0.000431399	Glyma.17G092800	2.04338	6.7288e-05	Glyma.13G239701	3.62267	0.00105971
Glyma.09G004900	1.95551	0.00134581	Glyma.09G157500	2.04309	0.00148349	Glyma.12G182500	3.6184	0.00411573
Glyma.14G089066	1.95524	1.63398e-05	Glyma.15G238851	2.04241	0.000636178	Glyma.05G174100	3.61685	0.00134879
Glyma.19G181800	1.95316	1.52452e-06	Glyma.06G028200	2.04164	2.07217e-09	Glyma.08G261450	3.61293	4.38558e-05
Glyma.10G007000	1.95315	9.30684e-06	Glyma.13G221200	2.04053	0.000843693	Glyma.03G066601	3.61052	0.00279452
Glyma.03G077800	1.95151	1.14792e-05	Glyma.19G219100	2.03635	3.75136e-09	Glyma.01G011600	3.60371	0.00751209
Glyma.03G242200	1.95028	0.00248348	Glyma.06G062000	2.03634	0.0041655	Glyma.19G036450	3.60289	0.00110225
Glyma.12G099700	1.95001	6.94702e-12	Glyma.01G144300	2.03603	1.42167e-05	Glyma.09G244100	3.60262	0.00226445
Glyma.03G126800	1.9487	0.00393978	Glyma.14G071600	2.03587	0.000315636	Glyma.06G125500	3.59812	0.0233448
Glyma.20G166100	1.94814	0.000457612	Glyma.20G094500	2.03578	3.0568e-07	Glyma.06G174100	3.59779	0.00146934
Glyma.19G052700	1.94811	0.000348302	Glyma.16G192000	2.03421	0.016766	Glyma.10G254800	3.59764	0.000115748
Glyma.09G055700	1.94744	5.23924e-07	Glyma.05G103100	2.03372	0.0086432	Glyma.07G200300	3.59563	0.00455898
Glyma.13G123000	1.94643	0.00103728	Glyma.11G016600	2.03267	5.51229e-10	Glyma.17G203400	3.59114	0.000431231
Glyma.19G002400	1.94613	0.000503086	Glyma.11G178504	2.03125	0.00547753	Glyma.19G212300	3.58934	0.0210491
Glyma.10G164000	1.94565	0.000399973	Glyma.18G205700	2.0298	0.00126032	Glyma.08G352400	3.58882	0.00537946
Glyma.05G182800	1.9437	0.00296395	Glyma.01G045750	2.0287	0.00349331	Glyma.04G110800	3.58439	0.000166806
Glyma.17G232280	1.94144	0.000248326	Glyma.09G258200	2.0241	0.00111383	Glyma.10G285500	3.5823	0.00681213
Glyma.03G129300	1.94062	1.41826e-09	Glyma.08G123000	2.02292	0.0030384	Glyma.15G242400	3.58147	0.0303127
Glyma.11G046400	1.94001	0.000949039	Glyma.19G164800	2.01892	0.00526729	Glyma.06G237900	3.58084	0.0325573
Glyma.02G239100	1.93973	0.000100565	Glyma.06G179200	2.01877	2.40225e-06	Glyma.12G206100	3.57452	0.000106355
Glyma.13G343000	1.93955	0.00141775	Glyma.02G158150	2.01668	0.000623607	Glyma.13G119650	3.57115	0.00160808
Glyma.02G280100	1.93921	1.98728e-05	Glyma.04G082300	2.01477	0.00224708	Glyma.12G001600	3.56927	0.000663533
Glyma.13G009100	1.93871	3.81724e-10	Glyma.14G118200	2.01448	8.58793e-13	Glyma.17G224900	3.56729	0.00371834
Glyma.10G169300	1.93739	1.63871e-07	Glyma.11G248800	2.01075	0.00312554	Glyma.13G208300	3.56464	0.0119505
Glyma.01G210400	1.93685	3.53946e-07	Glyma.18G210500	2.01067	4.144e-07	Glyma.13G327400	3.56394	0.00775866
Glyma.19G106600	1.93682	0.0045673	Glyma.08G266550	2.00969	5.1801e-05	Glyma.03G150000	3.56194	0.000553523
Glyma.08G176500	1.93626	0.000156569	Glyma.10G265450	2.0095	0.000661672	Glyma.09G241500	3.56018	0.00256534
Glyma.09G114850	1.93467	2.23804e-05	Glyma.08G221100	2.0089	1.64193e-05	Glyma.01G240900	3.55938	0.0282104
Glyma.15G159900	1.93327	0.000700583	Glyma.05G065100	2.00548	0.0071903	Glyma.01G217800	3.55873	0.00416322
Glyma.06G193400	1.93302	0.000632686	Glyma.01G027400	2.00516	0.00311895	Glyma.19G198800	3.55466	0.00692797
Glyma.10G217300	1.92874	8.8247e-19	Glyma.10G169702	2.00306	0.00130342	Glyma.14G064501	3.55428	0.0192456
Glyma.06G283100	1.92843	0.00117428	Glyma.06G180000	2.00259	0.000130631	Glyma.13G200500	3.55313	0.00645075
Glyma.05G082400	1.92724	0.000320889	Glyma.17G240100	2.00015	6.40048e-09	Glyma.05G130800	3.55308	0.00305216
Glyma.07G262300	1.92648	0.000458374	Glyma.05G227500	1.99851	0.000128216	Glyma.07G173500	3.55169	0.00281876
Glyma.01G153801	1.92648	6.89526e-06	Glyma.19G227100	1.99841	0.00885915	Glyma.11G114400	3.55088	4.9622e-05
Glyma.02G029500	1.92475	0.00201702	Glyma.13G231900	1.9931	0.00581449	Glyma.08G106700	3.55024	0.00822034
Glyma.09G049300	1.92319	0.00702701	Glyma.06G091900	1.99183	0.000192636	Glyma.11G066500	3.54969	0.00298343
Glyma.16G219800	1.92283	0.000509037	Glyma.13G092600	1.99155	6.54805e-06	Glyma.18G001700	3.54812	0.007792
Glyma.02G298500	1.92251	4.26581e-13	Glyma.13G044750	1.99048	0.000909431	Glyma.U031116	3.54785	0.000363826
Glyma.18G274500	1.92193	0.00239991	Glyma.08G182500	1.98918	0.00134988	Glyma.02G292100	3.54536	0.000940671
Glyma.10G294000	1.92099	4.92375e-05	Glyma.13G297100	1.98901	4.57798e-06	Glyma.08G312100	3.5451	0.00139516
Glyma.06G123700	1.91999	2.78147e-07	Glyma.14G195300	1.98895	4.22454e-08	Glyma.20G025900	3.54456	0.00137856
Glyma.03G201550	1.91978	5.10925e-05	Glyma.19G089800	1.9852	6.90466e-09	Glyma.02G058100	3.54262	0.00171909
Glyma.09G130900	1.9197	9.61497e-06	Glyma.10G180300	1.98459	0.00155212	Glyma.14G089150	3.54255	0.00355214
Glyma.13G121300	1.91966	0.000362231	Glyma.08G034400	1.98422	1.28066e-14	Glyma.11G165501	3.54159	0.00298294
Glyma.10G272000	1.91951	1.21975e-05	Glyma.08G060900	1.98218	7.23514e-05	Glyma.04G128500	3.53984	0.0163549
Glyma.01G236200	1.91684	0.000216791	Glyma.19G084650	1.98143	1.45151e-05	Glyma.03G049200	3.53871	0.000794511
Glyma.20G097800	1.9162	0.00372464	Glyma.04G141100	1.98013	0.00171818	Glyma.10G080800	3.53741	0.000216088
Glyma.11G051800	1.91513	6.66156e-05	Glyma.07G087600	1.97982	0.00182595	Glyma.04G057632	3.53438	0.00039721
Glyma.05G217200	1.91499	0.00104327	Glyma.08G351300	1.97791	0.00087411	Glyma.15G084850	3.53301	0.0013137
Glyma.13G307700	1.91473	1.02026e-05	Glyma.08G218300	1.97741	0.0320005	Glyma.05G246400	3.53026	0.00259219
Glyma.06G154232	1.91411	0.00132779	Glyma.08G145000	1.97717	0.000317844	Glyma.03G064100	3.53017	0.00531357
Glyma.10G010400	1.91376	0.00128709	Glyma.10G025900	1.977	0.00274761	Glyma.05G034900	3.52913	0.00378049
Glyma.13G085800	1.91352	3.72273e-08	Glyma.01G077100	1.97699	7.16985e-08	Glyma.03G117400	3.52693	0.00148718
Glyma.06G321600	1.9099	0.0014687	Glyma.14G219100	1.97588	6.39881e-12	Glyma.11G056800	3.52578	0.00483233
Glyma.02G074300	1.90837	1.8779e-05	Glyma.09G201800	1.97491	8.39216e-06	Glyma.08G271800	3.52445	0.00284169
Glyma.09G094600	1.90823	0.000540715	Glyma.18G004900	1.97417	8.48773e-11	Glyma.19G183800	3.52326	0.0174073
Glyma.13G032000	1.90812	0.000373688	Glyma.17G228200	1.97375	0.0134069	Glyma.05G121900	3.52056	0.0317278
Glyma.02G125600	1.90764	2.87638e-08	Glyma.10G017200	1.97292	0.00873116	Glyma.10G048533	3.51952	0.00356597
Glyma.08G338900	1.90667	0.00637209	Glyma.05G125300	1.97276	0.00205297	Glyma.20G028800	3.51932	0.000780482
Glyma.16G200700	1.90541	2.60946e-07	Glyma.06G154232	1.97117	0.00511634	Glyma.10G186900	3.51821	0.0168532
Glyma.07G154700	1.90403	0.000518129	Glyma.08G304800	1.97061	0.00307333	Glyma.03G160300	3.51641	0.0351603
Glyma.14G089030	1.90401	0.000647719	Glyma.15G172000	1.96972	0.000844593	Glyma.12G122266	3.51185	0.00123557
Glyma.02G305300	1.90277	0.000536097	Glyma.05G214500	1.96949	0.00036356	Glyma.04G199650	3.51059	0.000344015
Glyma.16G180700	1.90051	1.28049e-08	Glyma.11G055700	1.96832	1.95502e-14	Glyma.05G093201	3.50937	5.79555e-05
Glyma.17G117100	1.89935	3.58357e-05	Glyma.15G135400	1.96623	0.00079674	Glyma.10G001766	3.5086	0.00705451
Glyma.01G193150	1.89896	0.00179297	Glyma.12G040901	1.96612	6.66753e-05	Glyma.01G146700	3.50383	0.00168655
Glyma.11G055100	1.89815	0.000919548	Glyma.17G189300	1.96605	0.00520281	Glyma.05G162900	3.50149	0.0132307
Glyma.17G214200	1.89728	1.7968e-06	Glyma.19G098500	1.96437	5.37492e-07	Glyma.14G104750	3.50003	0.0010095
Glyma.15G223900	1.89576	0.00585516	Glyma.02G167100	1.96434	0.00569465	Glyma.19G174100	3.49993	0.00544809
Glyma.04G075500	1.89526	0.000173913	Glyma.09G003600	1.9638	0.00184415	Glyma.02G198900	3.49905	0.00353711
Glyma.01G217400	1.89525	1.29506e-07	Glyma.05G122200	1.96368	0.0351271	Glyma.18G221250	3.49747	0.000119788
Glyma.17G167500	1.89301	0.00277323	Glyma.03G020150	1.95741	0.00062236	Glyma.03G016000	3.49587	0.0171002
Glyma.08G174900	1.89152	0.00320823	Glyma.15G049600	1.95724	4.74725e-08	Glyma.08G301100	3.48998	0.02615
Glyma.11G099400	1.89145	0.000140261	Glyma.09G070400	1.95472	0.00260785	Glyma.11G197300	3.48857	0.0170159
Glyma.10G196750	1.89001	2.83146e-07	Glyma.13G186500	1.95375	1.15977e-07	Glyma.02G067850	3.48591	0.00596051
Glyma.10G142700	1.88941	3.01501e-11	Glyma.13G301500	1.95287	0.000159421	Glyma.02G082401	3.48417	0.000365117
Glyma.14G035600	1.8884	8.19412e-10	Glyma.08G267350	1.95277	0.00306854	Glyma.17G055600	3.4783	0.010875
Glyma.09G116300	1.88818	8.18802e-07	Glyma.07G060400	1.95258	4.57929e-15	Glyma.12G034500	3.47483	0.0299579
Glyma.07G215500	1.8879	6.6183e-07	Glyma.09G168201	1.95188	0.000433281	Glyma.08G341200	3.47464	0.0191998
Glyma.04G064000	1.88642	0.00201325	Glyma.12G012950	1.95179	0.000421766	Glyma.15G023550	3.47372	0.00252706
Glyma.01G160100	1.88614	0.0109274	Glyma.09G143500	1.9502	9.11479e-07	Glyma.09G115200	3.47257	0.00229726
Glyma.04G016250	1.88579	0.00081302	Glyma.06G263100	1.9499	0.000240369	Glyma.14G075350	3.47189	0.00212459
Glyma.02G148200	1.88531	1.72189e-05	Glyma.06G283550	1.94771	0.00786007	Glyma.10G210200	3.47092	0.00192653
Glyma.01G138000	1.88466	0.0037131	Glyma.10G247500	1.94358	0.00660096	Glyma.12G130500	3.46986	0.009527
Glyma.03G044600	1.88408	0.000520651	Glyma.09G210400	1.94345	0.000749614	Glyma.19G026100	3.46924	0.00329442
Glyma.18G035000	1.88328	1.06128e-15	Glyma.09G052800	1.94303	0.0035887	Glyma.16G012000	3.46903	0.00714464
Glyma.03G033750	1.88278	0.000264451	Glyma.02G279700	1.94258	1.90175e-05	Glyma.17G127500	3.46737	0.00441192
Glyma.06G039300	1.88229	0.00397536	Glyma.07G073500	1.94178	2.16713e-09	Glyma.05G181200	3.46697	0.000255504
Glyma.13G330900	1.88172	0.000334308	Glyma.18G296800	1.94172	0.00171818	Glyma.20G220600	3.46549	0.00563898
Glyma.20G028900	1.88108	0.000360359	Glyma.04G207000	1.94089	0.00111201	Glyma.09G252700	3.46474	0.000764664
Glyma.06G304900	1.87815	5.49385e-11	Glyma.10G216900	1.94029	0.00196539	Glyma.08G092500	3.46081	0.00353046
Glyma.09G003600	1.87789	0.000731979	Glyma.07G269500	1.93909	5.12039e-16	Glyma.20G012800	3.4589	0.000950645
Glyma.16G102551	1.87785	0.00130696	Glyma.08G195100	1.9369	7.1234e-09	Glyma.17G117900	3.45869	0.00719086
Glyma.04G238300	1.87768	9.47279e-05	Glyma.04G199400	1.93536	3.12529e-09	Glyma.17G180000	3.45799	0.0177766
Glyma.18G283700	1.87679	0.00272274	Glyma.03G127000	1.93521	0.00171818	Glyma.10G136900	3.4521	0.000123983
Glyma.09G006100	1.87467	0.0142114	Glyma.14G049150	1.9323	0.0104141	Glyma.12G158400	3.44808	0.0146352
Glyma.06G076800	1.8735	0.000659424	Glyma.06G239500	1.93036	0.00435496	Glyma.08G335000	3.4448	0.00527275
Glyma.08G192600	1.87291	6.85888e-05	Glyma.02G234800	1.9282	2.39621e-10	Glyma.18G082900	3.44254	0.00479793
Glyma.08G110901	1.87257	0.00132337	Glyma.04G079600	1.9275	7.92701e-08	Glyma.01G241900	3.44121	0.00232309
Glyma.15G200100	1.87102	0.000105076	Glyma.02G222600	1.92575	3.28632e-05	Glyma.03G100300	3.44012	0.00732312
Glyma.17G224500	1.87053	0.000236893	Glyma.13G356800	1.92568	0.0019802	Glyma.06G321500	3.438	0.0021026
Glyma.19G005700	1.87052	1.37058e-05	Glyma.20G245700	1.92509	0.00111085	Glyma.07G025100	3.43604	0.0109969
Glyma.19G212300	1.87041	0.00152628	Glyma.07G163400	1.92455	0.00427672	Glyma.13G324400	3.43399	0.0216592
Glyma.16G134500	1.86972	0.0010123	Glyma.11G023632	1.92368	0.00403378	Glyma.02G270100	3.43322	0.00947672
Glyma.06G154700	1.86963	3.92493e-06	Glyma.15G101600	1.92137	1.01067e-07	Glyma.01G219900	3.43294	0.00470953
Glyma.10G140100	1.86959	0.00130265	Glyma.08G359500	1.91964	9.68032e-06	Glyma.11G216600	3.4325	0.00533484
Glyma.19G147200	1.8683	0.00146423	Glyma.19G210900	1.91959	3.25404e-05	Glyma.13G073700	3.43016	0.00525535
Glyma.01G024500	1.86775	5.77475e-08	Glyma.06G164100	1.91849	3.54381e-06	Glyma.16G058850	3.42837	0.000787452
Glyma.11G176100	1.86773	0.000959075	Glyma.15G138300	1.91844	5.58697e-05	Glyma.10G024800	3.42527	0.0273038
Glyma.17G031300	1.86659	0.000267448	Glyma.06G105200	1.91766	9.19154e-09	Glyma.19G242250	3.42416	0.00228345
Glyma.12G143100	1.8663	0.00220876	Glyma.19G140600	1.91733	0.000555944	Glyma.11G203400	3.42386	0.00969716
Glyma.09G255150	1.86533	0.000240942	Glyma.19G132700	1.91667	3.98986e-05	Glyma.05G176900	3.42249	0.000369163
Glyma.15G212950	1.86436	1.51058e-05	Glyma.02G241601	1.9166	0.0018613	Glyma.04G054400	3.41976	0.00158738
Glyma.11G142500	1.86319	0.000411891	Glyma.01G050700	1.91649	0.00747287	Glyma.07G087600	3.41801	0.00238164
Glyma.18G092200	1.86111	0.000152563	Glyma.10G244550	1.91613	0.000173775	Glyma.15G178300	3.41354	0.00166376
Glyma.02G115100	1.86077	0.00183961	Glyma.07G031800	1.91028	0.000950965	Glyma.11G076500	3.41246	0.000160708
Glyma.07G168500	1.85772	5.74116e-09	Glyma.06G237900	1.91008	0.00713721	Glyma.02G038900	3.41159	0.0153332
Glyma.18G157800	1.85739	0.00129766	Glyma.01G157200	1.9075	0.0378188	Glyma.13G096700	3.40997	0.00720924
Glyma.11G004800	1.85667	1.45589e-06	Glyma.19G018700	1.90743	3.42739e-08	Glyma.08G216500	3.4046	0.00361011
Glyma.05G064600	1.85607	4.09703e-05	Glyma.18G186200	1.9063	0.00380955	Glyma.11G045900	3.40391	0.00757949
Glyma.05G040300	1.85457	0.00108018	Glyma.17G154200	1.90576	0.000909431	Glyma.05G049900	3.40144	0.0113832
Glyma.18G054100	1.85403	8.42456e-09	Glyma.12G080500	1.90576	0.0166672	Glyma.08G255700	3.40112	0.00241927
Glyma.20G128300	1.85378	0.00122947	Glyma.14G208300	1.90442	5.25185e-14	Glyma.02G266150	3.39348	0.00649389
Glyma.04G237850	1.85174	5.4267e-05	Glyma.13G312650	1.90437	0.0241425	Glyma.09G112100	3.39327	0.00372993
Glyma.18G273100	1.85156	3.10324e-07	Glyma.09G139300	1.90187	0.00010028	Glyma.11G049100	3.39262	0.0225016
Glyma.15G200700	1.85099	0.000398161	Glyma.05G017400	1.90076	0.032328	Glyma.02G058300	3.38646	0.000750355
Glyma.08G306900	1.85053	0.000180899	Glyma.17G050500	1.90012	0.0245074	Glyma.12G143100	3.38365	0.00809801
Glyma.18G197100	1.85032	1.50662e-08	Glyma.12G174900	1.89993	7.21745e-05	Glyma.06G113700	3.38202	0.00140251
Glyma.15G185400	1.84972	0.00419922	Glyma.13G230300	1.89808	0.00215907	Glyma.05G035500	3.38173	0.002618
Glyma.01G099750	1.84957	0.00519704	Glyma.06G250700	1.89666	0.00171818	Glyma.09G144551	3.38124	0.0268428
Glyma.04G081501	1.84906	0.00333045	Glyma.15G074800	1.89662	8.5192e-07	Glyma.17G150700	3.37981	0.00059993
Glyma.13G361200	1.84678	5.46527e-07	Glyma.11G051800	1.89655	0.000288273	Glyma.11G129600	3.37609	0.00431158
Glyma.04G009900	1.84604	8.56818e-06	Glyma.06G220800	1.89542	0.0165415	Glyma.15G021600	3.37518	0.0186498
Glyma.11G144300	1.84601	0.000691666	Glyma.03G181500	1.89485	7.86219e-05	Glyma.17G167500	3.37298	0.0186923
Glyma.19G263300	1.84598	2.59354e-08	Glyma.03G138100	1.89458	0.000200477	Glyma.13G255700	3.37264	0.000373064
Glyma.11G182000	1.84565	4.31262e-07	Glyma.02G161566	1.89453	0.0104742	Glyma.04G176300	3.37197	0.00879646
Glyma.13G052100	1.84564	0.000187225	Glyma.12G012500	1.89351	0.0101809	Glyma.06G006000	3.37179	0.00807761
Glyma.05G185100	1.84528	3.98456e-05	Glyma.05G072900	1.89319	0.0104742	Glyma.13G303200	3.37065	0.0326289
Glyma.03G157366	1.84509	0.00219285	Glyma.19G122100	1.89319	0.0104742	Glyma.01G206900	3.36972	0.0351418
Glyma.06G096900	1.84491	0.00125466	Glyma.13G028600	1.89306	0.0104742	Glyma.09G250001	3.36679	0.00290738
Glyma.09G147200	1.84444	7.52656e-05	Glyma.15G205800	1.89288	0.0104742	Glyma.11G233651	3.36499	0.0336049
Glyma.12G161400	1.84398	0.0010733	Glyma.12G217800	1.89281	0.0104742	Glyma.11G032700	3.36225	0.0121216
Glyma.20G139400	1.8435	0.00126308	Glyma.18G168300	1.89187	0.0104742	Glyma.11G146899	3.36183	0.00935456
Glyma.12G043500	1.84232	1.44702e-11	Glyma.06G319580	1.89173	0.00311895	Glyma.17G216900	3.36032	0.00255401
Glyma.17G128000	1.84167	0.00177783	Glyma.16G027800	1.89162	0.00550827	Glyma.14G113500	3.35727	0.00363236
Glyma.15G170500	1.84046	2.22296e-05	Glyma.U043000	1.89069	0.0104742	Glyma.19G109901	3.35593	0.00229866
Glyma.15G159200	1.83983	0.00168882	Glyma.16G109300	1.89036	3.5198e-07	Glyma.06G073500	3.35318	0.00471608
Glyma.16G012000	1.83941	0.000766982	Glyma.02G098800	1.89033	6.55168e-08	Glyma.01G108800	3.35234	0.00296312
Glyma.10G022300	1.83908	9.01171e-05	Glyma.07G260700	1.88939	0.00754534	Glyma.12G012200	3.34882	0.00227275
Glyma.03G181500	1.83904	3.12686e-05	Glyma.02G145300	1.88935	6.86592e-09	Glyma.08G022200	3.348	0.00531175
Glyma.10G188800	1.83796	0.0215832	Glyma.13G215700	1.88931	0.00569465	Glyma.12G180200	3.34723	0.00210354
Glyma.02G013500	1.83788	5.24315e-06	Glyma.14G127200	1.88866	0.00885915	Glyma.12G003800	3.34664	0.002413
Glyma.06G279900	1.8366	0.00656503	Glyma.16G194600	1.88852	6.03601e-09	Glyma.03G002000	3.34501	0.0207379
Glyma.02G198300	1.83612	0.000771508	Glyma.08G058300	1.88839	0.00238717	Glyma.11G043700	3.34419	0.011783
Glyma.05G111700	1.83501	0.00322484	Glyma.20G190851	1.88793	0.000363527	Glyma.02G162200	3.34417	0.00185584
Glyma.04G039900	1.83247	0.00322654	Glyma.13G283332	1.88787	0.0104742	Glyma.20G025200	3.34246	0.000499718
Glyma.01G185800	1.83222	6.4818e-10	Glyma.19G038300	1.88611	0.0104742	Glyma.13G175700	3.34228	0.00962432
Glyma.10G267300	1.83093	0.000288401	Glyma.07G168500	1.88602	5.35894e-08	Glyma.19G006500	3.34162	7.91609e-05
Glyma.03G237300	1.83057	0.000301764	Glyma.08G042100	1.88531	0.000158023	Glyma.13G170150	3.34041	0.0211203
Glyma.20G018100	1.83016	0.00049617	Glyma.14G033100	1.88512	0.0241425	Glyma.02G293700	3.33916	0.00882688
Glyma.16G025600	1.82848	0.00303741	Glyma.19G151100	1.88356	0.0126971	Glyma.19G087500	3.33677	0.00267136
Glyma.11G205400	1.8281	0.0106557	Glyma.10G116700	1.88326	0.0103485	Glyma.11G200800	3.3349	0.000717938
Glyma.11G009400	1.82785	0.00150795	Glyma.18G242400	1.88316	0.00800756	Glyma.14G140100	3.33474	0.0294634
Glyma.13G164700	1.82707	0.00155667	Glyma.10G244000	1.88255	5.08589e-06	Glyma.08G091301	3.33259	0.00619189
Glyma.18G060400	1.82685	0.00127113	Glyma.13G242200	1.88221	0.0214593	Glyma.01G108200	3.3305	0.0163324
Glyma.19G014600	1.82442	0.00244368	Glyma.12G188150	1.88181	0.000487357	Glyma.05G055800	3.33041	0.00832266
Glyma.11G076200	1.8243	0.000550534	Glyma.08G080200	1.87886	0.0128812	Glyma.08G171300	3.32821	0.0132622
Glyma.04G194800	1.82331	5.94818e-06	Glyma.09G107466	1.87864	0.00408853	Glyma.08G115900	3.32784	0.0108102
Glyma.11G230500	1.82283	0.000856605	Glyma.08G059900	1.87787	8.61462e-06	Glyma.20G101900	3.32642	0.0158794
Glyma.05G004300	1.82269	0.000290468	Glyma.09G168300	1.87726	4.37975e-08	Glyma.05G101500	3.32468	0.00141449
Glyma.13G304000	1.82159	0.000720307	Glyma.07G021300	1.87663	1.2802e-10	Glyma.04G068751	3.32251	0.00310148
Glyma.13G283100	1.81957	0.00468819	Glyma.02G035300	1.87631	0.010974	Glyma.13G255001	3.32216	0.0018907
Glyma.20G101300	1.81896	1.51058e-05	Glyma.20G000600	1.87565	0.0104742	Glyma.12G140800	3.32045	0.00597959
Glyma.15G066800	1.81893	0.000144625	Glyma.10G246700	1.87496	0.000612689	Glyma.09G264850	3.32034	0.00328427
Glyma.08G171400	1.81865	5.42329e-06	Glyma.05G227100	1.87401	1.05876e-17	Glyma.18G224100	3.3171	0.0117162
Glyma.17G131900	1.81835	0.000772881	Glyma.20G148900	1.8732	1.06864e-06	Glyma.08G170500	3.31009	0.0014137
Glyma.03G160532	1.81569	0.00216596	Glyma.09G243100	1.87253	0.0104742	Glyma.06G080700	3.30916	0.0258395
Glyma.05G182000	1.81497	6.06779e-05	Glyma.17G246400	1.8701	0.000469602	Glyma.13G198600	3.30883	0.0063079
Glyma.05G033600	1.81388	0.0031658	Glyma.06G252433	1.86973	0.0312168	Glyma.05G182800	3.30834	0.0300405
Glyma.13G176500	1.81304	4.56837e-05	Glyma.08G170350	1.86961	0.00090943	Glyma.14G215000	3.30832	0.000719901
Glyma.11G239000	1.81228	0.00528381	Glyma.13G311401	1.86755	0.00194142	Glyma.17G260300	3.30783	0.000732549
Glyma.16G078900	1.80927	1.04504e-05	Glyma.19G026600	1.86561	0.00301415	Glyma.07G101750	3.30749	0.00304813
Glyma.02G289100	1.8092	0.000446462	Glyma.04G104150	1.86515	0.000164932	Glyma.14G091400	3.30667	0.00588166
Glyma.06G022700	1.80752	0.00509477	Glyma.11G014200	1.86487	0.000308506	Glyma.08G197600	3.30386	0.000846335
Glyma.03G263000	1.80725	3.09577e-09	Glyma.06G088400	1.86319	8.01449e-06	Glyma.20G058200	3.3037	0.000732549
Glyma.08G215200	1.80713	0.00521666	Glyma.13G176200	1.86249	0.000780927	Glyma.14G048600	3.30119	0.0419954
Glyma.19G009000	1.80712	0.000555875	Glyma.01G121200	1.85873	0.0016697	Glyma.03G222600	3.30032	0.0333822
Glyma.16G059300	1.80678	0.000248094	Glyma.04G039300	1.85776	1.77361e-16	Glyma.06G300100	3.30022	0.00413555
Glyma.20G154900	1.80666	8.23964e-06	Glyma.16G066800	1.85664	0.00102458	Glyma.05G153700	3.29706	0.00635601
Glyma.13G061600	1.8064	0.00170225	Glyma.12G002250	1.85586	0.000561282	Glyma.02G008400	3.29652	0.0179492
Glyma.19G067600	1.80631	1.2536e-08	Glyma.12G023600	1.85527	1.22749e-06	Glyma.12G096400	3.29569	0.00827637
Glyma.10G003100	1.80579	0.00109276	Glyma.11G025000	1.85432	0.000420501	Glyma.15G256850	3.29346	0.00114511
Glyma.15G026300	1.80523	0.00175288	Glyma.20G167500	1.85241	8.80816e-06	Glyma.15G157400	3.29252	0.0191598
Glyma.03G138100	1.80502	9.27209e-05	Glyma.20G102000	1.85229	0.0162916	Glyma.16G087650	3.29216	0.00104466
Glyma.06G272900	1.80458	0.000511402	Glyma.15G213900	1.85184	0.000389663	Glyma.09G131500	3.29183	0.00239424
Glyma.13G157400	1.80405	1.53132e-06	Glyma.05G101200	1.85167	0.0112168	Glyma.20G210550	3.29149	0.00408255
Glyma.12G023766	1.8036	6.89526e-06	Glyma.07G254150	1.85155	0.0026829	Glyma.19G024450	3.28936	0.00162917
Glyma.04G081600	1.80333	0.00394868	Glyma.12G018700	1.85114	0.00417878	Glyma.04G156100	3.2886	0.00770358
Glyma.13G266900	1.80284	0.00116428	Glyma.10G123801	1.85024	0.000950964	Glyma.09G107800	3.28839	0.0105412
Glyma.16G196300	1.8013	0.00404625	Glyma.10G260000	1.85008	0.00283033	Glyma.20G155000	3.28595	0.000754492
Glyma.16G168350	1.80055	0.00315173	Glyma.11G146201	1.84733	0.0039674	Glyma.08G261500	3.28449	0.000272734
Glyma.13G143100	1.80002	0.000153274	Glyma.07G058900	1.84694	0.00293201	Glyma.02G061902	3.28346	0.0455124
Glyma.08G089400	1.79995	0.000404994	Glyma.17G050700	1.84632	0.0147165	Glyma.02G310201	3.28131	0.0154345
Glyma.11G158601	1.79864	4.50621e-05	Glyma.05G029200	1.84614	3.18511e-08	Glyma.15G017200	3.27976	0.00124448
Glyma.11G250200	1.79715	0.0191942	Glyma.03G185600	1.84607	0.0214005	Glyma.06G172766	3.27822	0.00267116
Glyma.09G063300	1.79698	1.90379e-05	Glyma.11G046200	1.8459	2.10839e-08	Glyma.08G269000	3.27819	0.00314593
Glyma.01G022800	1.79611	6.20189e-06	Glyma.03G216300	1.84373	1.86239e-10	Glyma.06G077000	3.27788	0.00176972
Glyma.19G141000	1.79604	0.00188632	Glyma.17G090900	1.84316	1.31102e-08	Glyma.15G091200	3.27584	0.00676773
Glyma.14G175400	1.79507	0.000416892	Glyma.14G136550	1.84215	0.00218044	Glyma.01G120950	3.27503	0.00683586
Glyma.03G101200	1.7946	0.00753529	Glyma.17G179800	1.8406	0.0113618	Glyma.13G025300	3.27297	0.00478219
Glyma.17G103700	1.79456	0.00139505	Glyma.18G022600	1.8382	1.65069e-05	Glyma.02G140400	3.27133	0.00055849
Glyma.12G054100	1.79387	0.00131706	Glyma.14G033000	1.83766	0.0148039	Glyma.07G232251	3.26856	0.0116662
Glyma.04G090200	1.79335	0.0103986	Glyma.02G219600	1.83693	0.023409	Glyma.03G057000	3.2685	0.0179768
Glyma.12G200000	1.7921	0.00231745	Glyma.02G243600	1.83666	1.35264e-14	Glyma.19G221050	3.26195	0.00292733
Glyma.08G352100	1.79129	1.04789e-08	Glyma.16G025600	1.83588	0.00546208	Glyma.12G008601	3.25786	0.00540235
Glyma.18G050600	1.79083	1.3661e-05	Glyma.13G082501	1.83466	0.000294536	Glyma.06G015750	3.25722	0.0054936
Glyma.12G049300	1.79033	7.15715e-05	Glyma.01G094000	1.83407	0.00569465	Glyma.10G105933	3.25691	0.0125671
Glyma.09G012700	1.78981	2.45e-05	Glyma.04G251100	1.8322	0.00895864	Glyma.16G116800	3.25641	0.0401229
Glyma.18G140550	1.78897	0.00516237	Glyma.18G176100	1.83216	0.0293559	Glyma.10G036200	3.25452	0.0189102
Glyma.09G162700	1.78705	0.0122709	Glyma.13G164300	1.82992	2.57171e-12	Glyma.18G120600	3.25335	0.000546339
Glyma.03G037200	1.78696	0.0171459	Glyma.16G179100	1.82755	3.9e-07	Glyma.01G230850	3.25099	0.00364829
Glyma.13G146100	1.78588	0.00104534	Glyma.16G023400	1.82749	0.00262279	Glyma.15G272500	3.24351	0.0293889
Glyma.14G209000	1.78378	0.000570953	Glyma.18G138200	1.82665	0.00121321	Glyma.03G015950	3.24337	0.00468126
Glyma.17G115900	1.78343	0.00219055	Glyma.08G195000	1.82647	0.000143914	Glyma.01G114500	3.24235	0.0128068
Glyma.08G181100	1.78245	8.24599e-05	Glyma.02G255200	1.82343	1.02842e-06	Glyma.06G147900	3.24213	0.00135628
Glyma.03G185700	1.78168	4.92375e-05	Glyma.08G168666	1.82319	0.000950964	Glyma.02G308200	3.23638	0.000732549
Glyma.16G139000	1.78076	0.00266129	Glyma.08G211600	1.82188	0.00311895	Glyma.11G247800	3.23555	0.000534079
Glyma.10G107900	1.78076	8.3507e-05	Glyma.15G049533	1.82084	5.19281e-08	Glyma.07G247000	3.23437	0.0106362
Glyma.13G051600	1.78044	0.00425124	Glyma.06G134900	1.82002	0.0003744	Glyma.06G298300	3.23265	0.00174822
Glyma.15G099200	1.78016	2.16683e-05	Glyma.13G090600	1.81865	1.06688e-07	Glyma.01G078600	3.23208	0.011507
Glyma.07G168600	1.77962	0.000507383	Glyma.07G178500	1.81755	0.00524267	Glyma.05G079050	3.23185	0.00427992
Glyma.11G178501	1.77937	0.000846004	Glyma.07G154700	1.81749	0.00379463	Glyma.06G110800	3.22794	0.00669059
Glyma.03G201302	1.77876	0.00207377	Glyma.15G162100	1.81737	0.00399384	Glyma.07G164400	3.22604	0.000144747
Glyma.14G088400	1.77858	0.00221216	Glyma.12G218800	1.8172	0.00332511	Glyma.05G049800	3.22493	0.0384162
Glyma.08G151100	1.77769	6.40226e-11	Glyma.17G195000	1.81702	0.00532897	Glyma.14G170400	3.22479	0.000732549
Glyma.18G259000	1.77764	1.42481e-10	Glyma.14G011800	1.81452	9.23743e-11	Glyma.08G253400	3.2232	0.00797216
Glyma.10G193650	1.77675	3.31826e-05	Glyma.13G291900	1.81389	0.00881419	Glyma.12G215400	3.21795	0.000501274
Glyma.02G265900	1.77611	0.00173445	Glyma.02G079800	1.81363	0.0149169	Glyma.18G082100	3.21667	0.0387365
Glyma.10G201100	1.776	3.39152e-07	Glyma.11G042000	1.81363	0.001555	Glyma.01G182350	3.21624	0.0219781
Glyma.13G266800	1.7745	0.00271003	Glyma.09G217900	1.81326	1.00066e-06	Glyma.08G363100	3.21495	0.0479413
Glyma.18G127900	1.77396	0.000952742	Glyma.06G065950	1.81299	0.00226825	Glyma.08G365650	3.21385	0.0108734
Glyma.03G094700	1.77351	0.000840886	Glyma.03G261400	1.81224	3.41894e-05	Glyma.07G066200	3.21258	0.00207344
Glyma.08G352200	1.77205	1.08816e-05	Glyma.05G041202	1.81193	1.01385e-07	Glyma.05G180550	3.21177	0.0291116
Glyma.06G019500	1.76902	6.31039e-06	Glyma.14G118000	1.81109	0.00510281	Glyma.04G037300	3.2116	0.00212021
Glyma.20G062000	1.76892	0.000179691	Glyma.18G278500	1.80932	0.0241425	Glyma.13G236550	3.21144	0.0117187
Glyma.07G247800	1.76889	0.00336834	Glyma.07G189300	1.80785	3.7823e-06	Glyma.20G050651	3.21119	0.0021994
Glyma.20G013600	1.76854	0.00184028	Glyma.06G054700	1.8066	0.000210319	Glyma.13G288300	3.2089	0.00875301
Glyma.01G098200	1.76806	0.00386169	Glyma.19G231800	1.80558	0.0109648	Glyma.02G219600	3.20394	0.0445047
Glyma.10G223100	1.76791	0.0147958	Glyma.08G019200	1.80383	0.00249442	Glyma.02G083600	3.20277	0.0067563
Glyma.10G147300	1.76776	0.00881795	Glyma.02G261700	1.80273	6.44428e-08	Glyma.18G121000	3.20132	0.0456507
Glyma.08G115900	1.76537	0.000837631	Glyma.18G203766	1.80223	0.0153185	Glyma.U031418	3.20057	0.0159779
Glyma.08G362700	1.7652	0.00751796	Glyma.03G048100	1.80151	0.00407994	Glyma.03G102300	3.19881	0.00454466
Glyma.13G290800	1.76509	0.003701	Glyma.08G363900	1.80133	4.86961e-06	Glyma.15G079200	3.19869	0.0323642
Glyma.02G155701	1.76401	6.86906e-05	Glyma.02G217600	1.79998	3.62465e-06	Glyma.09G004800	3.19853	0.0193853
Glyma.15G078300	1.76319	1.62058e-07	Glyma.03G257200	1.79894	0.00111393	Glyma.17G011700	3.19718	0.0147775
Glyma.07G210950	1.76242	2.23804e-05	Glyma.13G204600	1.79887	0.00978712	Glyma.13G007000	3.19704	6.04771e-06
Glyma.20G023200	1.76177	0.00429131	Glyma.03G029000	1.79874	0.000777048	Glyma.07G138051	3.19661	0.040365
Glyma.05G191500	1.76165	4.9692e-05	Glyma.09G173300	1.79815	1.13752e-06	Glyma.08G230600	3.19531	0.0221588
Glyma.12G144100	1.76149	5.29822e-05	Glyma.18G277800	1.79809	0.00808454	Glyma.04G156400	3.19253	0.0398896
Glyma.08G285900	1.76141	1.68704e-09	Glyma.03G229100	1.79741	0.00340192	Glyma.01G020450	3.18947	0.00141399
Glyma.01G027466	1.76041	0.000161741	Glyma.02G293050	1.79682	0.00076205	Glyma.10G279850	3.18787	0.000732549
Glyma.02G255200	1.7589	1.86018e-07	Glyma.08G299500	1.79333	0.0245074	Glyma.05G004450	3.18742	0.00209086
Glyma.15G157700	1.75839	4.61884e-07	Glyma.01G211300	1.79321	7.30774e-07	Glyma.14G099802	3.18573	0.00732868
Glyma.16G137000	1.75808	1.11685e-06	Glyma.10G053200	1.7925	1.38278e-08	Glyma.01G137900	3.18513	0.000205339
Glyma.19G197100	1.75801	4.35797e-05	Glyma.01G099800	1.79205	5.72522e-07	Glyma.06G276700	3.18259	0.03916
Glyma.03G086200	1.75758	1.12388e-05	Glyma.11G256700	1.79127	0.0041467	Glyma.16G147350	3.17962	0.00597469
Glyma.05G126700	1.75714	0.00385315	Glyma.08G006800	1.78976	0.0102209	Glyma.13G145500	3.17882	0.0180861
Glyma.15G012000	1.75649	0.00085765	Glyma.19G247500	1.78723	2.0011e-06	Glyma.10G067000	3.17873	0.0373449
Glyma.03G226000	1.7554	0.0158917	Glyma.10G153650	1.78604	0.00439698	Glyma.08G060951	3.17749	0.00561172
Glyma.11G038300	1.7543	0.00162662	Glyma.20G182900	1.78537	0.00354601	Glyma.08G351300	3.17401	0.00227213
Glyma.04G118900	1.75283	0.0122531	Glyma.20G192600	1.78366	3.66597e-05	Glyma.06G269900	3.1736	0.00271928
Glyma.14G195300	1.75232	7.88988e-08	Glyma.13G030900	1.78345	5.54657e-09	Glyma.07G221700	3.17278	0.00135628
Glyma.11G121900	1.75224	5.29835e-07	Glyma.18G205800	1.78235	2.42075e-09	Glyma.02G197100	3.17231	0.0279162
Glyma.11G101200	1.75161	0.0069834	Glyma.07G173550	1.78229	0.012963	Glyma.10G265450	3.1717	0.0054269
Glyma.03G106200	1.75134	0.00213982	Glyma.13G197900	1.7804	1.59951e-05	Glyma.10G186800	3.17154	0.00257102
Glyma.10G273000	1.75109	0.00183371	Glyma.13G003300	1.77903	0.000269064	Glyma.17G164700	3.17079	0.014964
Glyma.18G185800	1.75041	3.95974e-05	Glyma.12G200400	1.77804	0.000424786	Glyma.12G138600	3.1705	0.0298563
Glyma.10G246800	1.7504	0.00073862	Glyma.04G205650	1.7779	9.37147e-05	Glyma.11G026200	3.16969	0.0308023
Glyma.15G024600	1.74954	0.00135445	Glyma.08G316000	1.77765	0.00442459	Glyma.20G123550	3.16899	0.00434427
Glyma.03G033700	1.74951	0.00206359	Glyma.11G025900	1.7764	0.0254739	Glyma.03G196300	3.16855	0.000959272
Glyma.11G055300	1.74914	0.00348152	Glyma.11G016400	1.77631	5.81071e-06	Glyma.18G187400	3.16793	0.0020236
Glyma.06G014900	1.74898	0.00107163	Glyma.01G231200	1.7738	6.75834e-05	Glyma.13G176500	3.16612	0.0020591
Glyma.13G159000	1.74891	0.000678028	Glyma.01G112950	1.77103	0.000294536	Glyma.07G148000	3.16598	0.00364575
Glyma.14G147500	1.74821	0.000255759	Glyma.20G184600	1.77094	0.00157068	Glyma.08G282000	3.16526	0.00278142
Glyma.09G123900	1.74821	8.61769e-05	Glyma.06G072400	1.77053	0.0111563	Glyma.11G016300	3.165	0.003422
Glyma.08G233000	1.748	0.000535254	Glyma.16G208500	1.77032	0.00293467	Glyma.03G091300	3.1641	0.00135628
Glyma.09G182120	1.7477	7.09557e-05	Glyma.01G102700	1.76948	0.00195475	Glyma.02G176101	3.16259	0.0252765
Glyma.01G078700	1.74612	0.00128283	Glyma.17G233400	1.76888	0.0227387	Glyma.08G324200	3.15983	0.0152429
Glyma.02G061800	1.74463	0.0139507	Glyma.01G174102	1.76784	0.0181545	Glyma.07G228600	3.15741	0.0248971
Glyma.19G185500	1.74312	0.00733786	Glyma.14G031000	1.76744	1.36116e-07	Glyma.08G164600	3.15343	0.00471232
Glyma.18G013800	1.74199	3.59951e-05	Glyma.08G062300	1.76706	1.38967e-05	Glyma.14G015001	3.14933	0.00104387
Glyma.09G170000	1.74017	0.013242	Glyma.06G133800	1.7668	1.27874e-07	Glyma.15G102700	3.14675	0.00185585
Glyma.01G216700	1.7389	0.0124596	Glyma.02G175950	1.76558	0.00297598	Glyma.02G008900	3.14604	0.0144883
Glyma.19G052500	1.73826	0.000211302	Glyma.05G224600	1.76504	0.0215386	Glyma.18G087700	3.14593	0.00421041
Glyma.10G278000	1.73701	0.004145	Glyma.12G218900	1.76434	0.0327655	Glyma.18G073300	3.14424	0.00468925
Glyma.14G147900	1.73539	0.00014992	Glyma.05G238200	1.76326	7.98e-05	Glyma.02G012000	3.14355	7.09843e-05
Glyma.05G093900	1.73534	0.0104278	Glyma.14G020666	1.76309	0.00024469	Glyma.09G159900	3.14201	0.026619
Glyma.02G153200	1.73494	0.033918	Glyma.20G213900	1.76244	2.37246e-05	Glyma.02G084000	3.14105	0.00135628
Glyma.15G264200	1.73402	0.00404922	Glyma.18G060900	1.76128	0.000117179	Glyma.18G255500	3.13883	0.00276037
Glyma.02G270500	1.73323	4.46509e-09	Glyma.10G155300	1.75933	0.0126978	Glyma.18G298401	3.13874	0.0166535
Glyma.09G118500	1.73038	0.00193791	Glyma.07G066200	1.75864	0.00325113	Glyma.15G213900	3.13738	0.00373077
Glyma.12G153200	1.73006	0.000600417	Glyma.11G109500	1.75726	0.00352146	Glyma.05G032800	3.13611	0.00508831
Glyma.13G025000	1.72963	0.00197742	Glyma.19G080100	1.75631	0.0406878	Glyma.20G215900	3.13361	0.017541
Glyma.02G248100	1.72843	0.00117207	Glyma.11G016500	1.75615	7.26926e-06	Glyma.09G113200	3.13264	0.00410527
Glyma.18G205600	1.72839	0.000330179	Glyma.15G251600	1.75431	7.22178e-08	Glyma.12G220101	3.13168	0.00117198
Glyma.09G054400	1.72822	0.00142873	Glyma.09G190600	1.7509	1.78799e-07	Glyma.16G073000	3.13103	0.036278
Glyma.12G134300	1.7279	1.07261e-10	Glyma.11G198500	1.75042	0.0108077	Glyma.16G027800	3.13013	0.0149239
Glyma.07G139900	1.7277	0.00228544	Glyma.01G017000	1.74949	3.5787e-21	Glyma.14G074800	3.12856	0.00482316
Glyma.05G152500	1.72626	0.0154723	Glyma.01G083800	1.74929	0.00236639	Glyma.06G272800	3.12532	0.00374218
Glyma.04G021800	1.72568	0.0052802	Glyma.08G142200	1.7487	0.0241425	Glyma.02G284251	3.12115	0.0207645
Glyma.09G138300	1.72548	3.1148e-06	Glyma.07G011500	1.74856	0.0160176	Glyma.01G244800	3.11955	0.0488222
Glyma.11G017100	1.72543	1.68973e-11	Glyma.13G175950	1.74851	0.00311895	Glyma.02G059400	3.11564	0.0137697
Glyma.17G042300	1.72476	6.07886e-06	Glyma.08G219300	1.74849	0.00245598	Glyma.13G294901	3.11216	0.00208676
Glyma.07G065700	1.72218	0.00409409	Glyma.14G010000	1.74547	6.33738e-12	Glyma.08G247060	3.11017	0.0122153
Glyma.08G140600	1.72205	0.00221428	Glyma.02G176200	1.74516	0.00822331	Glyma.18G199100	3.10899	0.00090466
Glyma.04G054600	1.72194	4.31378e-07	Glyma.20G098451	1.74496	1.81574e-09	Glyma.06G208700	3.10631	0.00613388
Glyma.13G285300	1.72171	0.000129082	Glyma.10G214600	1.74469	9.82132e-05	Glyma.14G139850	3.10501	0.000782273
Glyma.20G010000	1.72147	0.00261598	Glyma.17G165500	1.74454	0.0229031	Glyma.13G065601	3.10327	0.00391393
Glyma.11G185400	1.72125	0.000179147	Glyma.17G223300	1.74275	0.00355012	Glyma.01G067800	3.10233	0.0202596
Glyma.18G060801	1.72104	0.00833512	Glyma.06G040800	1.74186	0.0251338	Glyma.12G122233	3.10146	0.0127452
Glyma.02G230800	1.72104	0.00653147	Glyma.12G124700	1.74114	0.000813329	Glyma.18G278700	3.10135	0.00691635
Glyma.13G221200	1.72019	0.000925636	Glyma.03G251400	1.74014	3.01396e-09	Glyma.13G244700	3.09743	0.00647855
Glyma.07G123200	1.71949	0.00162574	Glyma.05G149800	1.73968	6.66189e-07	Glyma.13G097700	3.09687	0.00252301
Glyma.12G065900	1.71879	9.50229e-08	Glyma.18G022200	1.73929	0.00833221	Glyma.01G114050	3.09623	0.00180862
Glyma.10G239000	1.7182	0.000432974	Glyma.01G071100	1.73805	0.000950993	Glyma.15G225600	3.09537	0.0024316
Glyma.19G033500	1.7181	1.36432e-08	Glyma.08G204500	1.73741	4.01095e-07	Glyma.19G004300	3.09366	0.00358848
Glyma.07G138051	1.71713	0.00656325	Glyma.19G109400	1.73642	1.82421e-15	Glyma.10G258100	3.09325	0.0191162
Glyma.09G183400	1.71521	0.00229953	Glyma.19G234751	1.73553	0.00792146	Glyma.20G082901	3.09193	0.00149205
Glyma.13G295200	1.71472	0.00493113	Glyma.14G032834	1.73267	0.0213664	Glyma.16G013200	3.09101	0.00264176
Glyma.12G048000	1.71471	3.20138e-09	Glyma.07G138051	1.73203	0.0185568	Glyma.10G235500	3.08999	0.00039721
Glyma.17G227850	1.71328	0.00474764	Glyma.13G254300	1.731	2.64742e-13	Glyma.13G074300	3.08979	0.00125895
Glyma.06G090900	1.71125	6.30097e-07	Glyma.01G182200	1.73006	0.0264918	Glyma.20G202000	3.08572	0.0165588
Glyma.06G065600	1.70985	0.00549849	Glyma.05G116900	1.72972	0.00020387	Glyma.18G209650	3.08546	0.0217866
Glyma.11G108400	1.70965	0.00467025	Glyma.10G018350	1.72814	0.00376189	Glyma.03G148900	3.08488	0.0159177
Glyma.20G051700	1.70939	0.000524686	Glyma.13G064700	1.72812	0.0247624	Glyma.12G169332	3.08463	0.00935338
Glyma.13G117900	1.70923	1.43861e-16	Glyma.07G178200	1.72682	0.00521669	Glyma.03G039400	3.08312	0.0120556
Glyma.08G174600	1.70852	0.00108485	Glyma.13G282800	1.72668	0.0087091	Glyma.07G268400	3.08101	0.00242264
Glyma.13G248900	1.70816	0.000303743	Glyma.03G247100	1.72566	4.82459e-05	Glyma.10G169200	3.08036	0.00705136
Glyma.08G150500	1.70731	0.0126456	Glyma.06G255100	1.72563	0.00247645	Glyma.06G231900	3.07437	0.0233403
Glyma.04G208300	1.70684	3.49842e-08	Glyma.12G150500	1.72366	0.000871433	Glyma.02G062000	3.07107	0.0218715
Glyma.14G002200	1.7067	0.00336512	Glyma.19G231900	1.72205	8.22268e-06	Glyma.08G234500	3.0662	0.0231144
Glyma.12G054200	1.70648	0.0043851	Glyma.04G049200	1.7219	0.00297496	Glyma.03G135375	3.06585	1.93963e-05
Glyma.18G176500	1.70559	0.000128878	Glyma.17G068100	1.72138	3.68126e-14	Glyma.03G215800	3.06488	0.0201228
Glyma.13G125300	1.70478	0.000338483	Glyma.04G014000	1.72132	8.07962e-05	Glyma.04G114600	3.06209	0.0365233
Glyma.13G363300	1.70306	0.000131114	Glyma.08G301902	1.72107	0.00881419	Glyma.10G106301	3.06109	0.0267719
Glyma.18G292100	1.70248	0.00144367	Glyma.10G205700	1.71866	0.000328627	Glyma.01G060001	3.05868	0.00188358
Glyma.14G067200	1.70222	2.66209e-05	Glyma.05G160566	1.7185	0.0104742	Glyma.14G097200	3.05431	0.00776439
Glyma.02G004800	1.70218	3.1793e-07	Glyma.06G079500	1.71849	1.59735e-06	Glyma.05G214800	3.05253	0.0013167
Glyma.08G235400	1.70185	0.00064514	Glyma.18G236167	1.71811	5.90594e-05	Glyma.06G149040	3.05172	0.00936687
Glyma.14G192600	1.70117	0.00291549	Glyma.10G152600	1.71509	0.0245074	Glyma.08G237300	3.05168	0.000760136
Glyma.05G074200	1.70016	1.43081e-09	Glyma.10G159300	1.71367	0.0187134	Glyma.08G216600	3.05105	0.017296
Glyma.06G006500	1.70015	0.00347423	Glyma.16G155450	1.71322	0.000528377	Glyma.09G167200	3.05093	0.000249885
Glyma.06G270400	1.6994	0.00113153	Glyma.17G127025	1.71221	0.0100524	Glyma.11G167601	3.04967	0.00396189
Glyma.16G096500	1.69924	4.34255e-08	Glyma.13G097900	1.71173	1.19148e-05	Glyma.11G200900	3.04919	0.00681376
Glyma.05G238100	1.69626	0.0041896	Glyma.02G182000	1.71125	0.000266025	Glyma.07G098802	3.04794	0.00905341
Glyma.10G109200	1.69618	7.53137e-09	Glyma.09G097900	1.71031	0.00569464	Glyma.12G057000	3.04448	0.0179878
Glyma.01G109800	1.69529	2.61243e-10	Glyma.03G068701	1.70752	0.00100759	Glyma.15G192600	3.04235	0.00252301
Glyma.13G282600	1.6952	0.000885571	Glyma.12G199900	1.70609	0.0162254	Glyma.04G073150	3.0405	0.0130847
Glyma.19G100000	1.69462	3.01031e-07	Glyma.01G157300	1.70544	1.64302e-11	Glyma.06G026800	3.03882	0.00693893
Glyma.07G098802	1.69282	0.00357874	Glyma.01G202750	1.70529	0.00692952	Glyma.13G152440	3.03561	0.00098066
Glyma.07G199800	1.69244	2.68088e-07	Glyma.14G053000	1.70331	2.23894e-08	Glyma.08G277200	3.03232	0.00546701
Glyma.15G077700	1.69217	0.00264484	Glyma.07G193000	1.70229	0.0196872	Glyma.02G001800	3.03173	0.0322865
Glyma.13G361900	1.69198	1.01705e-08	Glyma.12G200450	1.7018	0.0397329	Glyma.14G079450	3.02994	0.0071304
Glyma.11G063600	1.69184	2.03765e-10	Glyma.04G052600	1.7017	8.47333e-08	Glyma.11G097900	3.02862	0.002967
Glyma.20G117000	1.6916	0.00194873	Glyma.02G262600	1.70133	0.000294536	Glyma.03G020500	3.02802	0.0307581
Glyma.18G278700	1.69055	0.00238805	Glyma.13G088800	1.70131	0.0131061	Glyma.01G027000	3.02557	0.00133534
Glyma.09G123800	1.69025	7.14045e-05	Glyma.14G078900	1.69974	0.00100981	Glyma.09G075000	3.02536	0.0101128
Glyma.17G127500	1.68972	0.00224798	Glyma.11G221300	1.69972	0.024596	Glyma.11G081100	3.02029	0.0118439
Glyma.14G022200	1.6894	0.00679796	Glyma.01G139900	1.69933	6.48192e-05	Glyma.18G174800	3.01822	0.005991
Glyma.03G157800	1.68834	0.000503008	Glyma.08G187200	1.69859	0.00239129	Glyma.06G133200	3.01737	0.00252301
Glyma.11G137900	1.68728	0.000785492	Glyma.08G060000	1.69841	0.00112661	Glyma.12G115000	3.01697	0.00456612
Glyma.13G259500	1.68638	9.84763e-05	Glyma.09G101732	1.69811	0.00379772	Glyma.14G100766	3.0168	0.00445408
Glyma.18G277700	1.6863	0.025867	Glyma.19G114700	1.69647	4.4256e-12	Glyma.08G115451	3.01493	0.0032518
Glyma.15G196000	1.68487	0.00239687	Glyma.02G304850	1.6964	5.1801e-05	Glyma.09G107466	3.01461	0.0135438
Glyma.07G015666	1.68445	0.000221244	Glyma.19G214300	1.69637	4.5543e-05	Glyma.01G218700	3.01404	0.0159512
Glyma.08G042100	1.68442	0.000182184	Glyma.17G095666	1.69545	0.0153185	Glyma.20G139100	3.01389	0.0162609
Glyma.18G199000	1.68411	8.64299e-08	Glyma.02G303800	1.69534	2.21668e-08	Glyma.01G134900	3.01365	0.00404225
Glyma.19G087500	1.68288	0.000330024	Glyma.02G189400	1.69498	0.0027835	Glyma.18G157500	3.01152	0.00252301
Glyma.07G076100	1.68231	0.00112647	Glyma.06G316550	1.69302	0.0015918	Glyma.14G010550	3.00966	0.00242162
Glyma.11G170400	1.68216	0.000161741	Glyma.06G126201	1.69257	0.000164642	Glyma.10G168400	3.00408	0.0140952
Glyma.03G229800	1.6805	7.36964e-05	Glyma.19G202200	1.69216	0.00479271	Glyma.11G105200	3.00254	0.00721109
Glyma.02G237900	1.68009	0.000741385	Glyma.11G150900	1.6896	0.0109284	Glyma.10G258250	3.00241	0.0243463
Glyma.20G031200	1.67968	0.00588147	Glyma.13G200900	1.68802	0.00301044	Glyma.05G054300	3.00128	0.0144428
Glyma.13G065400	1.67924	5.81411e-07	Glyma.02G241000	1.68793	1.17568e-09	Glyma.09G227700	3.00043	0.00925086
Glyma.07G269400	1.67906	7.95248e-10	Glyma.16G096300	1.68763	0.000528377	Glyma.12G090600	2.99968	0.00502038
Glyma.09G161100	1.67831	6.36052e-08	Glyma.09G029100	1.68637	6.05364e-07	Glyma.03G169801	2.99947	0.00252301
Glyma.09G130400	1.6781	1.87197e-12	Glyma.07G116300	1.68499	0.0046381	Glyma.17G178700	2.99945	0.0264021
Glyma.09G102000	1.67623	0.00539618	Glyma.02G279050	1.68313	0.00261968	Glyma.16G031300	2.99811	0.0118169
Glyma.10G188700	1.67604	0.00519472	Glyma.19G131300	1.6816	0.00966773	Glyma.17G072400	2.99636	0.00642635
Glyma.08G085700	1.67563	0.000356759	Glyma.19G194432	1.68134	0.00171818	Glyma.04G129200	2.99617	0.031672
Glyma.18G278600	1.67555	0.011519	Glyma.13G243200	1.68039	0.000195611	Glyma.20G056700	2.99596	0.00252301
Glyma.02G007400	1.67549	6.87394e-06	Glyma.10G001700	1.68016	2.0402e-12	Glyma.12G223600	2.9958	0.00670086
Glyma.06G062100	1.67543	2.07442e-10	Glyma.14G191601	1.67878	0.00311895	Glyma.06G323300	2.99531	0.0083729
Glyma.03G153200	1.67359	0.00645994	Glyma.03G135900	1.67878	0.00477204	Glyma.09G137300	2.99528	0.00170629
Glyma.14G034600	1.67287	0.00101414	Glyma.13G274000	1.67871	2.88189e-07	Glyma.03G011333	2.99388	0.00342278
Glyma.16G134600	1.67212	0.00640446	Glyma.13G227500	1.67666	8.68279e-07	Glyma.01G095500	2.99155	0.0401557
Glyma.17G236100	1.67178	0.00610695	Glyma.13G065400	1.67534	4.75827e-06	Glyma.16G079150	2.99097	0.0182133
Glyma.04G196400	1.6713	5.37041e-11	Glyma.09G187500	1.67475	0.000230402	Glyma.13G068300	2.9904	0.0048672
Glyma.15G187301	1.6712	0.00701427	Glyma.03G073700	1.67398	0.0406878	Glyma.08G111301	2.98997	0.00283914
Glyma.06G265500	1.67076	8.20688e-08	Glyma.10G231100	1.6737	0.00569464	Glyma.20G213900	2.98994	0.000522761
Glyma.02G239800	1.67056	1.90695e-06	Glyma.03G210500	1.67315	1.50024e-06	Glyma.13G334000	2.98975	0.0391224
Glyma.08G033800	1.67038	2.49225e-08	Glyma.18G068000	1.67085	0.0159968	Glyma.18G068700	2.98837	0.00731514
Glyma.18G199100	1.67018	3.77228e-05	Glyma.14G196000	1.67024	0.00719753	Glyma.U031120	2.98797	0.0224501
Glyma.08G030400	1.66988	0.00307519	Glyma.07G194401	1.66951	0.00078758	Glyma.01G143400	2.98151	0.00336873
Glyma.13G201300	1.66976	0.000126766	Glyma.02G288500	1.66916	1.99434e-09	Glyma.03G244600	2.98051	0.0430021
Glyma.13G105800	1.66924	0.000815786	Glyma.08G179350	1.66861	0.000220328	Glyma.07G151800	2.97552	6.91196e-05
Glyma.03G048500	1.66852	0.0101434	Glyma.15G215800	1.66685	0.000950964	Glyma.06G283550	2.97546	0.0359144
Glyma.19G164000	1.66835	0.00295301	Glyma.06G200950	1.66658	0.0290982	Glyma.04G199800	2.97358	0.00434753
Glyma.11G218900	1.66816	0.000151295	Glyma.07G155200	1.6647	3.84634e-09	Glyma.17G040566	2.97356	0.0156661
Glyma.20G156800	1.66759	4.47218e-07	Glyma.03G015300	1.66344	0.00569464	Glyma.02G057700	2.97173	0.00129649
Glyma.11G175900	1.66744	0.000169322	Glyma.18G089000	1.66278	0.0194529	Glyma.06G054700	2.97015	0.0033112
Glyma.17G137300	1.66712	0.000378571	Glyma.07G203000	1.66225	0.0192546	Glyma.07G098600	2.9695	0.0126294
Glyma.06G162200	1.66641	2.85602e-07	Glyma.11G017100	1.66145	1.99913e-09	Glyma.20G191500	2.96748	0.00418789
Glyma.03G073722	1.6664	0.00205323	Glyma.09G112150	1.66064	0.0287665	Glyma.08G269432	2.9647	0.00252301
Glyma.06G298300	1.66612	0.000525234	Glyma.18G278700	1.6593	0.0118086	Glyma.03G119800	2.96415	0.00737338
Glyma.05G077600	1.66595	0.0223085	Glyma.02G303900	1.65907	0.000130059	Glyma.11G023800	2.96022	0.00807876
Glyma.01G222600	1.66576	0.00441495	Glyma.02G307000	1.65851	0.0120207	Glyma.01G172500	2.95941	0.0099852
Glyma.02G056300	1.6654	0.00151907	Glyma.05G133850	1.65804	0.00700141	Glyma.15G133766	2.95817	0.0186198
Glyma.15G237500	1.66487	0.00872533	Glyma.08G171400	1.65706	0.000147175	Glyma.10G017300	2.95758	0.000216088
Glyma.03G038200	1.66443	0.0291935	Glyma.07G217700	1.6555	0.0194529	Glyma.02G177000	2.95539	0.00208211
Glyma.11G124700	1.66303	0.000188428	Glyma.06G056600	1.65545	0.000840787	Glyma.15G085400	2.95479	0.0326029
Glyma.14G037600	1.66277	0.000108696	Glyma.09G007750	1.65422	0.000986977	Glyma.09G114850	2.9541	0.00231831
Glyma.07G229500	1.66228	3.99416e-06	Glyma.15G097800	1.65418	0.00598042	Glyma.05G199300	2.95095	0.0105375
Glyma.03G042700	1.66105	2.20093e-06	Glyma.12G039100	1.65369	0.0130439	Glyma.17G062800	2.95053	0.0312089
Glyma.10G181000	1.66105	9.07292e-07	Glyma.09G281250	1.65254	0.00162568	Glyma.16G113200	2.95037	0.00100106
Glyma.06G291900	1.6603	0.00134476	Glyma.15G210800	1.65121	0.0194529	Glyma.06G035700	2.95028	0.0272248
Glyma.05G024000	1.66001	0.00114949	Glyma.19G201333	1.6511	0.000537322	Glyma.15G159600	2.95006	0.0127004
Glyma.03G170900	1.65913	0.0441505	Glyma.13G090700	1.6511	1.35263e-09	Glyma.05G114200	2.94921	0.0147406
Glyma.12G230100	1.65882	0.000343429	Glyma.10G003100	1.65084	0.00593577	Glyma.19G031600	2.94796	0.0011253
Glyma.09G052800	1.65766	0.00576811	Glyma.04G237850	1.65028	0.00110696	Glyma.01G049500	2.94741	0.0356345
Glyma.18G254000	1.65717	1.62369e-05	Glyma.07G086300	1.64927	5.05502e-06	Glyma.07G217700	2.94681	0.00117949
Glyma.03G015900	1.65709	0.00241113	Glyma.03G036900	1.64875	0.0142214	Glyma.14G118000	2.94425	0.0234601
Glyma.13G036600	1.65693	0.0169298	Glyma.14G096800	1.64816	0.000870174	Glyma.20G185000	2.94422	0.0192297
Glyma.17G067200	1.65602	2.32945e-05	Glyma.19G207700	1.64745	0.00728205	Glyma.17G219700	2.94248	0.0452065
Glyma.06G233600	1.65562	0.000450193	Glyma.11G016300	1.64732	0.00157997	Glyma.06G019100	2.94127	0.0170264
Glyma.02G156800	1.65487	4.62814e-05	Glyma.15G242800	1.64695	2.74846e-05	Glyma.17G036900	2.94079	0.000530869
Glyma.12G176450	1.65463	0.00193901	Glyma.13G295200	1.64573	0.0203036	Glyma.15G161800	2.93959	0.00705759
Glyma.04G217400	1.65422	0.000981547	Glyma.10G053250	1.64525	0.00153199	Glyma.20G099100	2.93813	0.0330061
Glyma.03G040100	1.65397	0.00517159	Glyma.06G036700	1.6449	0.0123342	Glyma.01G180366	2.93692	0.0121631
Glyma.12G114300	1.65344	0.000283272	Glyma.18G201200	1.64396	0.00756349	Glyma.06G117600	2.93604	0.0243774
Glyma.08G317900	1.6529	0.00463642	Glyma.18G058500	1.64368	0.00311895	Glyma.11G252000	2.93368	0.00481603
Glyma.13G152168	1.65243	1.35433e-05	Glyma.06G094200	1.64363	0.00265654	Glyma.16G086733	2.93007	0.00252301
Glyma.12G231300	1.65238	0.00292395	Glyma.18G162820	1.64264	0.0194529	Glyma.20G011800	2.92929	0.00469521
Glyma.03G221700	1.65232	0.000266937	Glyma.20G045400	1.64229	0.0194529	Glyma.15G159100	2.9222	0.00472094
Glyma.15G013900	1.65135	5.38014e-06	Glyma.03G079900	1.64227	0.0194529	Glyma.09G038000	2.92199	0.014024
Glyma.04G244000	1.65041	0.0015085	Glyma.19G075300	1.6421	0.0194529	Glyma.03G189200	2.9219	0.00699178
Glyma.07G074400	1.64886	0.00252307	Glyma.13G182200	1.64187	0.0115649	Glyma.16G154800	2.9195	0.000743275
Glyma.10G219800	1.64867	0.00216016	Glyma.17G007400	1.6413	6.11908e-06	Glyma.08G067721	2.91936	0.00226638
Glyma.07G220000	1.64863	0.00543593	Glyma.06G228200	1.64116	0.0194529	Glyma.11G091350	2.91832	0.0182469
Glyma.05G064000	1.64814	0.00384736	Glyma.11G170100	1.64105	0.0081037	Glyma.04G252050	2.91722	0.020636
Glyma.13G301500	1.64806	0.000280378	Glyma.15G257200	1.64094	0.0406878	Glyma.20G128500	2.9105	0.00600981
Glyma.14G049000	1.64806	0.000505256	Glyma.14G186200	1.64076	0.0194529	Glyma.16G032200	2.91046	0.0299317
Glyma.08G110701	1.64759	0.0026783	Glyma.16G115600	1.64042	1.55175e-07	Glyma.06G256500	2.90952	0.0111632
Glyma.07G140100	1.64666	1.53424e-06	Glyma.12G012266	1.64032	0.00171818	Glyma.19G181600	2.90934	0.0416354
Glyma.10G036600	1.64617	0.00122523	Glyma.07G124150	1.6403	0.0194529	Glyma.19G248850	2.90932	0.0435498
Glyma.02G268200	1.64585	0.00125891	Glyma.18G086700	1.63917	0.0194529	Glyma.02G156800	2.90832	0.00160891
Glyma.06G315100	1.6456	0.000415486	Glyma.08G278000	1.63856	0.0194529	Glyma.10G034351	2.90547	0.0193205
Glyma.01G200400	1.64535	0.000962907	Glyma.18G159600	1.63845	0.0194529	Glyma.01G027466	2.90404	0.00228106
Glyma.12G067450	1.64494	0.00164876	Glyma.11G024100	1.63817	0.000504331	Glyma.20G086400	2.90126	0.000659386
Glyma.08G122900	1.64458	0.00185099	Glyma.06G250400	1.63803	0.0194529	Glyma.01G195300	2.90084	0.0199211
Glyma.14G141000	1.64413	0.00981942	Glyma.10G246200	1.63677	0.0194529	Glyma.07G092500	2.9	0.00039721
Glyma.08G145500	1.64407	0.000410029	Glyma.18G202950	1.63595	0.00116433	Glyma.20G184600	2.89963	0.00178891
Glyma.02G288700	1.64361	4.36688e-06	Glyma.07G125600	1.63478	7.04454e-07	Glyma.10G246300	2.89955	0.0371787
Glyma.11G221500	1.64318	0.00833456	Glyma.10G198100	1.63476	0.0104742	Glyma.15G222102	2.89827	0.0138534
Glyma.14G189500	1.64276	0.000170897	Glyma.15G141500	1.63435	8.53455e-10	Glyma.07G024400	2.89802	0.000166239
Glyma.09G168300	1.64237	1.07565e-07	Glyma.10G197400	1.63432	8.61325e-10	Glyma.16G107400	2.8973	0.0104741
Glyma.09G201100	1.64234	3.31826e-05	Glyma.16G193166	1.6338	9.2254e-05	Glyma.20G150400	2.89626	0.0156912
Glyma.11G252800	1.64151	0.00323735	Glyma.14G066900	1.63362	0.0191795	Glyma.05G045800	2.89591	0.0311395
Glyma.18G219501	1.64022	0.00471917	Glyma.05G247800	1.63295	0.000132371	Glyma.04G195800	2.89538	0.022019
Glyma.13G210100	1.6382	0.00615389	Glyma.20G028400	1.63289	0.00225866	Glyma.08G317332	2.89499	0.00252301
Glyma.15G145900	1.63784	6.21907e-05	Glyma.02G018500	1.63277	0.0050349	Glyma.13G099150	2.89461	0.00931385
Glyma.01G236700	1.63775	0.000480645	Glyma.06G162800	1.63209	0.0180753	Glyma.02G054900	2.89379	0.0346987
Glyma.20G015500	1.63706	4.92374e-05	Glyma.17G127800	1.63142	0.00334855	Glyma.U032805	2.89321	0.00171275
Glyma.18G056200	1.63669	0.00517178	Glyma.20G233000	1.63137	0.00263933	Glyma.06G043600	2.89212	0.0148462
Glyma.06G054951	1.63587	7.31227e-05	Glyma.15G189300	1.62913	0.0166788	Glyma.07G246851	2.89126	0.0056752
Glyma.05G030300	1.63511	0.00453327	Glyma.09G042100	1.62912	0.0104742	Glyma.07G193000	2.8912	0.0183293
Glyma.18G060900	1.63425	5.66892e-05	Glyma.02G208600	1.62904	0.00778877	Glyma.11G157200	2.88969	0.0368962
Glyma.03G173100	1.63395	0.00280331	Glyma.15G025666	1.6283	0.00761745	Glyma.07G031800	2.88451	0.00472094
Glyma.19G162150	1.63378	0.0040973	Glyma.16G154600	1.62819	0.00427299	Glyma.02G007000	2.88234	0.019394
Glyma.08G011300	1.63333	0.000715189	Glyma.13G221900	1.62804	0.00243193	Glyma.15G115300	2.88178	0.000111238
Glyma.20G226400	1.63256	0.000941325	Glyma.13G291350	1.62785	0.0194529	Glyma.13G103400	2.88164	0.0158866
Glyma.07G093900	1.63176	5.28512e-06	Glyma.12G234700	1.62781	0.00219183	Glyma.19G052700	2.87781	0.0255746
Glyma.14G022700	1.63172	0.00126788	Glyma.13G168700	1.62746	1.40769e-06	Glyma.08G064000	2.87775	0.00148629
Glyma.06G316550	1.63134	0.000800704	Glyma.02G046500	1.62655	0.00950418	Glyma.03G216500	2.87673	0.0233409
Glyma.11G048300	1.63102	4.42669e-07	Glyma.17G243900	1.62509	0.0269091	Glyma.10G150600	2.8706	0.0223512
Glyma.06G031500	1.63077	7.31227e-05	Glyma.09G037800	1.62482	0.00247942	Glyma.20G082700	2.86856	0.00166434
Glyma.03G181700	1.62934	5.50255e-06	Glyma.05G227200	1.62454	0.00176871	Glyma.17G253800	2.86849	0.0262959
Glyma.19G218800	1.62932	0.00208871	Glyma.04G039500	1.62439	0.0126646	Glyma.11G026250	2.86774	0.00744688
Glyma.17G214500	1.6291	4.12792e-05	Glyma.20G128300	1.62423	0.0145749	Glyma.18G223550	2.86724	6.44662e-05
Glyma.08G169451	1.62886	0.00162156	Glyma.03G084025	1.62407	0.0159146	Glyma.18G094600	2.86372	0.039477
Glyma.03G050100	1.6283	2.04689e-06	Glyma.15G112500	1.62385	5.00573e-05	Glyma.10G150250	2.86255	0.00262385
Glyma.02G213800	1.62827	0.000824018	Glyma.12G012332	1.62328	0.0245074	Glyma.13G222000	2.86137	0.00689337
Glyma.17G090900	1.62825	2.56254e-08	Glyma.17G186351	1.62275	0.0352721	Glyma.17G136150	2.86027	0.0298702
Glyma.18G005000	1.62779	3.26676e-05	Glyma.05G161400	1.62223	0.0395942	Glyma.08G243500	2.85995	0.0030272
Glyma.18G199200	1.62687	2.6736e-05	Glyma.06G146566	1.62211	0.00498191	Glyma.15G052900	2.85934	0.0102078
Glyma.16G120500	1.62639	0.00196055	Glyma.04G024400	1.62172	0.00278032	Glyma.11G087350	2.85832	0.0137141
Glyma.17G193500	1.62601	0.00234125	Glyma.15G138500	1.6217	3.40261e-09	Glyma.05G224600	2.85721	0.0191101
Glyma.13G092600	1.62552	3.21878e-05	Glyma.12G033200	1.62105	0.0030152	Glyma.10G177100	2.85486	0.0183847
Glyma.07G106000	1.62348	0.00124975	Glyma.14G142400	1.62065	0.0192546	Glyma.09G281600	2.85415	0.0201173
Glyma.07G178500	1.62344	0.00338804	Glyma.13G062000	1.62017	0.000661575	Glyma.17G205500	2.85141	0.00642894
Glyma.19G171000	1.62331	0.00157956	Glyma.12G043500	1.61891	2.61249e-08	Glyma.09G130100	2.84976	0.0119776
Glyma.18G265900	1.62203	1.72147e-07	Glyma.03G020500	1.61875	0.0161294	Glyma.12G115100	2.8479	0.00823174
Glyma.19G183800	1.62143	0.0079712	Glyma.09G132200	1.61864	4.72549e-07	Glyma.11G059800	2.84653	0.0493352
Glyma.14G199900	1.62106	1.14361e-07	Glyma.03G030800	1.61846	0.0350123	Glyma.02G109166	2.84502	0.00646125
Glyma.14G162100	1.62077	1.5906e-05	Glyma.20G231751	1.61821	0.0214461	Glyma.16G178800	2.84456	0.00128614
Glyma.14G046100	1.62017	2.14064e-10	Glyma.07G065700	1.61791	0.0218224	Glyma.13G071400	2.84387	0.00384049
Glyma.08G065500	1.61883	2.38585e-05	Glyma.02G191600	1.61548	0.0121403	Glyma.17G189950	2.84226	0.00795253
Glyma.19G000700	1.61856	2.86199e-06	Glyma.13G242300	1.61347	0.0250702	Glyma.19G207400	2.84187	0.011489
Glyma.08G099400	1.61844	0.00221629	Glyma.18G160166	1.61311	0.00384332	Glyma.10G131500	2.84083	0.00257582
Glyma.02G108300	1.61801	2.05203e-12	Glyma.09G135600	1.61233	0.0348592	Glyma.05G073751	2.83885	0.00507579
Glyma.16G178100	1.61798	0.000556091	Glyma.09G066700	1.61222	7.22682e-15	Glyma.08G005450	2.83806	0.0138209
Glyma.18G206800	1.61647	3.16752e-05	Glyma.20G168700	1.61112	0.0194529	Glyma.04G141300	2.83622	0.0117516
Glyma.03G241600	1.61603	0.000711302	Glyma.08G232500	1.61074	2.4009e-06	Glyma.08G196750	2.83593	0.0257491
Glyma.03G074900	1.61574	1.51105e-06	Glyma.20G029500	1.61042	0.0146885	Glyma.04G123000	2.83546	0.0198736
Glyma.01G165750	1.61572	0.000359372	Glyma.18G223800	1.60962	0.00127835	Glyma.05G095150	2.83509	0.00549091
Glyma.07G268750	1.61466	0.00176544	Glyma.14G200000	1.60841	0.0186028	Glyma.06G248700	2.83355	0.0320463
Glyma.02G266700	1.61192	0.0153314	Glyma.07G086400	1.60803	2.82676e-06	Glyma.07G169100	2.83297	0.0181726
Glyma.01G221800	1.61166	2.35818e-08	Glyma.11G169500	1.6078	0.00753818	Glyma.10G257700	2.83259	0.00980942
Glyma.15G250900	1.6113	0.00659914	Glyma.09G138700	1.60684	0.011734	Glyma.08G301500	2.83205	0.0369535
Glyma.03G052200	1.61106	0.000322101	Glyma.12G047500	1.60527	1.10701e-14	Glyma.18G207000	2.83083	0.0263492
Glyma.06G235100	1.61048	0.00968633	Glyma.10G076200	1.60332	0.0312168	Glyma.18G231100	2.83048	0.00472094
Glyma.14G121200	1.61011	5.79716e-05	Glyma.18G158300	1.60227	8.11028e-10	Glyma.08G173050	2.8299	0.00472094
Glyma.19G248100	1.60923	0.00407267	Glyma.01G241400	1.60064	2.70477e-08	Glyma.07G183900	2.82944	0.00317521
Glyma.09G130600	1.60922	9.13628e-05	Glyma.12G036102	1.60045	0.0213665	Glyma.U031218	2.82249	0.0155749
Glyma.08G036000	1.60905	0.000273136	Glyma.14G002200	1.60005	0.0196135	Glyma.02G167100	2.82062	0.00172383
Glyma.17G201850	1.60904	0.00201552	Glyma.16G125551	1.59885	0.00673583	Glyma.17G022100	2.81987	0.00593053
Glyma.04G035200	1.60685	6.86342e-06	Glyma.04G241400	1.59784	0.000149271	Glyma.20G053100	2.81794	0.00252301
Glyma.07G137600	1.60558	6.69497e-07	Glyma.20G099200	1.59688	4.88085e-08	Glyma.02G140300	2.81766	0.00102783
Glyma.03G016400	1.60517	0.000149775	Glyma.19G009800	1.59446	0.00342647	Glyma.17G252800	2.81661	0.00401479
Glyma.03G162600	1.6048	0.00517612	Glyma.10G187200	1.59393	1.47609e-05	Glyma.08G060000	2.81551	0.00472094
Glyma.14G212400	1.60456	3.69886e-13	Glyma.08G125300	1.59235	0.00191738	Glyma.10G010750	2.81223	0.00472094
Glyma.14G192500	1.60287	0.00530999	Glyma.01G124500	1.59191	1.97454e-07	Glyma.08G368001	2.81206	0.00649419
Glyma.10G257250	1.60259	0.00130269	Glyma.02G088900	1.59152	1.5675e-06	Glyma.10G042950	2.81183	0.0204869
Glyma.08G109300	1.60237	0.00597892	Glyma.15G071400	1.58952	1.49051e-08	Glyma.11G146600	2.81159	0.0170754
Glyma.20G103500	1.60225	0.00400894	Glyma.08G357700	1.58952	0.039839	Glyma.10G227500	2.81043	0.000893571
Glyma.15G189700	1.60038	0.0053685	Glyma.14G211300	1.58764	6.80872e-08	Glyma.03G183000	2.80853	0.0482787
Glyma.13G117700	1.60037	3.52493e-12	Glyma.19G099100	1.58726	0.00580601	Glyma.18G013901	2.80732	0.0333009
Glyma.13G008702	1.59983	0.00415498	Glyma.20G133200	1.58616	5.27895e-07	Glyma.04G208700	2.80732	0.0472375
Glyma.11G243400	1.59949	3.31598e-07	Glyma.09G074800	1.58608	0.00681651	Glyma.20G118800	2.80681	0.0156689
Glyma.17G067800	1.59853	4.86604e-08	Glyma.03G073722	1.58566	0.0115874	Glyma.18G011300	2.8067	0.0213351
Glyma.10G035000	1.59782	0.00073565	Glyma.06G257800	1.58421	0.000294536	Glyma.09G013200	2.80398	0.00242165
Glyma.20G148000	1.59722	0.000355594	Glyma.01G190600	1.58327	0.0181335	Glyma.16G202000	2.80377	0.0207241
Glyma.17G176800	1.59526	0.00235159	Glyma.09G143000	1.58186	0.00335896	Glyma.06G058700	2.80295	0.00952947
Glyma.07G046850	1.59511	0.0031863	Glyma.02G059351	1.58106	0.00171818	Glyma.04G076800	2.80078	0.00642775
Glyma.14G097100	1.59443	0.000329097	Glyma.10G217900	1.58087	1.0325e-10	Glyma.02G065801	2.80057	0.0060649
Glyma.08G118700	1.59358	7.44159e-06	Glyma.13G169767	1.58084	0.00393004	Glyma.19G188400	2.80017	0.0354217
Glyma.04G021000	1.59346	6.62299e-06	Glyma.10G184600	1.58012	0.0219989	Glyma.14G167501	2.79853	0.00977762
Glyma.03G084300	1.59209	5.47423e-05	Glyma.12G008100	1.57834	0.00973964	Glyma.12G188150	2.79766	0.00206345
Glyma.17G014400	1.5919	0.0103741	Glyma.09G160500	1.57796	0.0104742	Glyma.14G077700	2.79751	0.0327204
Glyma.10G119400	1.59179	0.0129797	Glyma.08G252101	1.57787	0.0241425	Glyma.03G100102	2.79725	0.00472094
Glyma.12G142300	1.59114	0.000470321	Glyma.10G140800	1.57772	0.00981033	Glyma.01G179700	2.79596	0.00710423
Glyma.07G140700	1.59092	4.19971e-06	Glyma.07G255300	1.57711	6.04159e-05	Glyma.08G046800	2.79574	0.0116304
Glyma.18G267800	1.59013	0.0354111	Glyma.05G045600	1.57559	0.033227	Glyma.08G151400	2.79549	0.00472094
Glyma.08G344600	1.58997	0.000166566	Glyma.08G088000	1.57477	0.0143307	Glyma.02G011500	2.7947	0.00525918
Glyma.13G101232	1.58944	0.0102091	Glyma.17G261950	1.57343	0.0191112	Glyma.01G214400	2.79046	0.0163813
Glyma.07G181300	1.58936	0.00843655	Glyma.08G072000	1.57325	1.79487e-07	Glyma.16G139000	2.78899	0.0148601
Glyma.13G233700	1.58923	0.0103067	Glyma.02G108000	1.57249	6.91328e-05	Glyma.14G020666	2.78872	0.00472094
Glyma.02G000800	1.58862	0.00126811	Glyma.20G091300	1.57197	1.03847e-05	Glyma.13G167700	2.78787	0.0179401
Glyma.02G233366	1.58787	0.00780317	Glyma.05G232700	1.57184	5.22057e-09	Glyma.03G203300	2.78747	0.00335687
Glyma.18G285800	1.58707	0.00028318	Glyma.06G121600	1.57108	0.0104742	Glyma.04G149750	2.78691	0.00482781
Glyma.06G258200	1.58543	0.000671196	Glyma.02G022200	1.57059	3.0883e-06	Glyma.08G163200	2.78567	0.046425
Glyma.08G110801	1.58518	0.0122828	Glyma.14G035800	1.56995	0.00726677	Glyma.13G359300	2.78506	0.0216766
Glyma.04G005500	1.58495	3.48739e-05	Glyma.13G199400	1.5696	0.00294376	Glyma.16G181300	2.78347	0.0389538
Glyma.06G147900	1.58398	0.000408375	Glyma.15G151200	1.56958	1.74449e-07	Glyma.04G157500	2.78304	0.0228134
Glyma.20G178000	1.58315	0.0056022	Glyma.05G138267	1.56917	0.013788	Glyma.16G038666	2.78304	0.0228134
Glyma.03G204100	1.5829	0.00197538	Glyma.02G248232	1.56798	0.00556167	Glyma.03G204900	2.78221	0.004592
Glyma.09G032100	1.58237	0.000793427	Glyma.06G157800	1.56771	0.00351331	Glyma.03G103266	2.77615	0.0488737
Glyma.20G133600	1.58229	0.0124979	Glyma.07G083000	1.5677	0.00100723	Glyma.13G204500	2.77325	0.0245643
Glyma.11G153000	1.58183	0.000931031	Glyma.10G202000	1.56575	1.91003e-09	Glyma.15G103000	2.76706	0.0174815
Glyma.12G049100	1.58149	0.000160467	Glyma.13G146051	1.56468	0.00625303	Glyma.06G190100	2.76653	0.0365852
Glyma.02G261700	1.58056	1.34319e-07	Glyma.03G209600	1.56465	0.0194529	Glyma.13G190700	2.76429	0.00829846
Glyma.20G032500	1.58045	7.37877e-07	Glyma.03G188350	1.56394	0.0104742	Glyma.13G258000	2.76398	0.0152751
Glyma.06G171150	1.58019	0.00010132	Glyma.18G040700	1.56345	0.00127866	Glyma.02G148351	2.76255	0.011478
Glyma.11G022800	1.58	0.000492752	Glyma.01G084000	1.56242	0.0451295	Glyma.02G250100	2.76187	0.0039727
Glyma.03G112800	1.57859	0.0140046	Glyma.04G225800	1.56189	0.0312168	Glyma.16G037800	2.75944	0.0206341
Glyma.10G214600	1.57807	9.55246e-05	Glyma.18G183500	1.56177	0.00745211	Glyma.02G287400	2.758	0.0118824
Glyma.13G208100	1.578	0.013665	Glyma.08G225800	1.56111	0.0035051	Glyma.10G117950	2.7576	0.00350196
Glyma.19G211600	1.57788	7.44077e-05	Glyma.02G287900	1.56058	0.0191211	Glyma.09G246800	2.7569	0.0312815
Glyma.01G232000	1.57756	0.00231001	Glyma.04G170100	1.56002	0.0078569	Glyma.04G171101	2.7552	0.00135628
Glyma.12G087200	1.57753	0.00241447	Glyma.14G035600	1.55981	1.80534e-06	Glyma.13G178300	2.75471	0.000117884
Glyma.06G157400	1.5767	4.13787e-07	Glyma.03G174300	1.55845	1.66641e-06	Glyma.18G068400	2.74833	0.0260069
Glyma.09G270600	1.57645	0.00198834	Glyma.18G236233	1.55761	1.80444e-05	Glyma.01G227900	2.74723	0.0419086
Glyma.11G056200	1.57441	2.48876e-07	Glyma.14G182000	1.55721	0.0127665	Glyma.18G084400	2.74448	0.0174884
Glyma.19G023200	1.57382	2.43562e-07	Glyma.18G205400	1.55692	0.00194513	Glyma.03G194300	2.74318	0.0150259
Glyma.19G214500	1.57338	7.53029e-05	Glyma.11G131100	1.55547	0.00154777	Glyma.09G175550	2.74314	0.0101635
Glyma.09G110700	1.57278	0.0013666	Glyma.02G034000	1.55505	5.36261e-06	Glyma.06G065950	2.74006	0.0173067
Glyma.03G137700	1.5727	0.0114988	Glyma.16G173300	1.55444	0.00325601	Glyma.06G066100	2.73975	0.0436744
Glyma.06G125600	1.57182	0.000446685	Glyma.02G213500	1.55412	9.04722e-06	Glyma.13G070450	2.73936	0.000216088
Glyma.18G092400	1.57181	0.035436	Glyma.17G036400	1.55408	3.82408e-08	Glyma.16G090550	2.73877	0.0187691
Glyma.18G061000	1.57151	0.00963148	Glyma.03G027950	1.55405	0.0104742	Glyma.17G234500	2.73843	0.022784
Glyma.10G230600	1.57149	2.77054e-07	Glyma.06G054500	1.55298	0.0114452	Glyma.18G086900	2.73839	0.00434108
Glyma.02G107900	1.57053	0.00639411	Glyma.11G106900	1.55242	0.000552924	Glyma.08G048301	2.73727	0.0260867
Glyma.13G065451	1.57036	0.000448141	Glyma.15G257600	1.55236	4.83558e-08	Glyma.06G273700	2.73697	0.000117884
Glyma.07G073900	1.57026	9.2185e-06	Glyma.03G079150	1.55203	0.000538229	Glyma.07G188000	2.73428	0.0169775
Glyma.20G129900	1.57025	1.90732e-06	Glyma.10G020100	1.55128	0.039106	Glyma.19G222800	2.73228	0.0190825
Glyma.07G243651	1.57002	0.00233151	Glyma.12G207400	1.55042	0.000230359	Glyma.11G055100	2.73127	0.0434095
Glyma.12G131200	1.56996	4.51963e-05	Glyma.15G076500	1.55042	2.17783e-08	Glyma.17G009600	2.72722	0.00622603
Glyma.03G190100	1.56955	0.0037707	Glyma.09G190900	1.54989	0.00767329	Glyma.08G346966	2.72596	0.0261958
Glyma.11G152333	1.56844	8.97108e-10	Glyma.08G111301	1.54931	0.0072626	Glyma.10G081951	2.72542	0.00472094
Glyma.14G046000	1.56818	1.07416e-06	Glyma.18G119200	1.54816	0.0122547	Glyma.15G066300	2.72507	0.0306408
Glyma.08G000500	1.56808	0.000399411	Glyma.12G059200	1.54801	0.0245511	Glyma.08G366800	2.72494	0.00582731
Glyma.06G087800	1.56746	2.2327e-07	Glyma.11G251900	1.54798	9.20909e-07	Glyma.06G026500	2.72433	0.0171811
Glyma.08G292000	1.56732	0.000135389	Glyma.16G090300	1.54642	0.00350895	Glyma.13G007100	2.72388	0.000111312
Glyma.19G242250	1.56706	0.00238218	Glyma.04G005500	1.54609	0.000281718	Glyma.15G104800	2.72364	0.0204978
Glyma.15G223650	1.56696	0.0181643	Glyma.10G094000	1.54457	5.08863e-06	Glyma.18G214500	2.72115	0.0160099
Glyma.04G010900	1.56671	1.0655e-05	Glyma.07G026600	1.54385	0.0104742	Glyma.07G161400	2.72108	0.008589
Glyma.18G002800	1.56596	5.73204e-10	Glyma.15G078701	1.54351	0.00317734	Glyma.19G183050	2.72098	0.0162707
Glyma.07G136200	1.5658	0.015707	Glyma.03G083000	1.54294	0.0224373	Glyma.20G205351	2.71852	0.0232497
Glyma.U006900	1.56556	0.000265071	Glyma.06G238600	1.54231	0.0102187	Glyma.04G006001	2.71751	0.00472094
Glyma.12G023700	1.56552	0.00641584	Glyma.01G006300	1.54227	0.00240549	Glyma.05G180400	2.71681	0.00532971
Glyma.17G045700	1.5655	0.000211725	Glyma.08G125900	1.54183	0.042119	Glyma.20G231751	2.71527	0.0141692
Glyma.13G346700	1.56523	2.53845e-05	Glyma.11G157976	1.54121	8.49224e-08	Glyma.11G003500	2.71359	0.0357636
Glyma.11G157200	1.5649	0.00333789	Glyma.06G295900	1.54051	0.0128152	Glyma.02G050800	2.71338	0.026359
Glyma.08G270600	1.56482	1.38584e-05	Glyma.11G147900	1.54025	0.00149735	Glyma.16G127960	2.71018	0.0212156
Glyma.15G233001	1.56461	0.00530735	Glyma.12G079600	1.53965	0.00668235	Glyma.07G264450	2.70808	0.00472094
Glyma.15G166800	1.56446	6.52931e-06	Glyma.08G365800	1.53867	0.0122724	Glyma.07G200200	2.7067	0.00748898
Glyma.10G045400	1.5639	0.000547252	Glyma.01G225800	1.53805	7.69187e-07	Glyma.02G226432	2.70562	0.00472094
Glyma.19G247451	1.56337	0.0044297	Glyma.17G097700	1.53786	0.0151663	Glyma.15G075150	2.70546	0.00889955
Glyma.16G219300	1.56307	0.00799258	Glyma.01G188300	1.53589	0.0423916	Glyma.02G059351	2.70494	0.00688247
Glyma.18G194800	1.56291	0.00478033	Glyma.05G019850	1.53526	0.0138876	Glyma.08G150100	2.70213	0.0409655
Glyma.03G029100	1.56195	0.00629727	Glyma.12G100500	1.53492	0.0121339	Glyma.15G235300	2.70184	0.00793615
Glyma.06G312600	1.56175	0.00632877	Glyma.18G122000	1.5346	4.99061e-05	Glyma.12G104800	2.70094	0.0256954
Glyma.13G050500	1.56086	0.00157094	Glyma.04G242900	1.53436	0.00946684	Glyma.19G115851	2.70053	0.00512139
Glyma.17G244000	1.55982	0.00715911	Glyma.20G248302	1.53374	0.0138376	Glyma.08G301600	2.69908	0.0273004
Glyma.07G080500	1.55958	0.00326089	Glyma.18G199200	1.53303	0.000283678	Glyma.02G282800	2.69716	0.0199664
Glyma.02G234800	1.55951	7.3792e-09	Glyma.10G070300	1.53293	0.0365476	Glyma.07G134900	2.69652	0.00653402
Glyma.13G269400	1.55923	0.0281243	Glyma.02G135900	1.53233	4.03492e-08	Glyma.02G302750	2.69606	0.00658593
Glyma.13G305900	1.55896	0.0237517	Glyma.05G013800	1.5322	0.00120525	Glyma.20G209300	2.69585	0.0187222
Glyma.18G271400	1.55863	3.15027e-06	Glyma.05G003700	1.53111	0.00534489	Glyma.15G057850	2.6955	0.00252301
Glyma.04G031050	1.55838	0.0143955	Glyma.01G177000	1.53093	0.0129469	Glyma.07G145600	2.69376	0.000533974
Glyma.02G275950	1.55836	0.000575395	Glyma.05G168300	1.53007	1.3871e-06	Glyma.19G251300	2.69349	0.000737245
Glyma.10G082200	1.55793	0.00198425	Glyma.10G039602	1.52992	0.00374366	Glyma.20G099750	2.69335	0.00824439
Glyma.11G038600	1.55759	0.000793711	Glyma.20G214400	1.52988	0.0117957	Glyma.12G096500	2.69187	4.73452e-05
Glyma.12G225150	1.55747	0.00173242	Glyma.03G081350	1.52888	0.00566032	Glyma.13G141600	2.69022	0.0310908
Glyma.16G116200	1.55732	1.71853e-07	Glyma.03G073778	1.52885	0.0441216	Glyma.07G138500	2.68928	0.00252301
Glyma.02G118500	1.55727	1.40581e-11	Glyma.14G089066	1.52813	0.00193606	Glyma.02G155701	2.68904	0.00799044
Glyma.20G077250	1.5572	0.0015282	Glyma.12G173500	1.52772	1.04671e-08	Glyma.18G301400	2.68846	0.0197937
Glyma.16G116932	1.55674	0.0214946	Glyma.01G244800	1.52753	0.0442095	Glyma.14G070200	2.68619	0.00479525
Glyma.08G044300	1.55661	0.00021212	Glyma.02G136500	1.5266	0.0120235	Glyma.09G216200	2.6845	0.00515185
Glyma.05G068700	1.55557	0.00247	Glyma.10G193900	1.52588	0.00922983	Glyma.13G350200	2.68371	0.000149448
Glyma.14G038400	1.5555	0.0290081	Glyma.06G099000	1.52564	1.10246e-07	Glyma.17G243900	2.68326	0.0360304
Glyma.15G122200	1.55476	0.000890063	Glyma.08G100900	1.52358	0.000130001	Glyma.04G036600	2.678	0.0120338
Glyma.13G145800	1.5544	0.00460828	Glyma.03G225300	1.52358	1.82838e-07	Glyma.03G223400	2.67782	0.0157999
Glyma.10G018800	1.55422	0.00831552	Glyma.07G125500	1.52219	1.09951e-07	Glyma.20G201450	2.67781	0.00472094
Glyma.19G094100	1.55292	8.65465e-05	Glyma.11G239400	1.52214	1.54663e-12	Glyma.15G138600	2.6773	0.00916152
Glyma.05G174900	1.55263	0.00351051	Glyma.02G004900	1.51932	0.00289317	Glyma.14G222750	2.67677	0.0379855
Glyma.06G149040	1.55243	0.00183702	Glyma.20G171733	1.51876	0.0141641	Glyma.11G040300	2.67626	0.0227418
Glyma.01G105400	1.55183	7.42213e-06	Glyma.17G082900	1.5184	0.0192109	Glyma.13G267000	2.67599	0.0184355
Glyma.17G151700	1.55173	0.00121309	Glyma.16G183900	1.51814	0.0100816	Glyma.13G183066	2.67427	0.0125475
Glyma.18G255500	1.55133	0.000333289	Glyma.12G088300	1.51751	1.59306e-05	Glyma.11G156001	2.67384	0.037241
Glyma.15G052600	1.551	0.00486125	Glyma.16G179000	1.51681	0.0142867	Glyma.06G197100	2.66995	0.00889955
Glyma.18G174900	1.551	0.000977449	Glyma.06G044800	1.51588	0.012909	Glyma.05G071000	2.66991	0.0156842
Glyma.12G143200	1.55083	0.000370258	Glyma.18G190000	1.51561	0.0202316	Glyma.10G271801	2.66987	0.0291091
Glyma.04G036600	1.54952	0.000536115	Glyma.03G030700	1.5152	0.0348761	Glyma.04G081600	2.66796	0.0461926
Glyma.13G092500	1.54771	8.08024e-05	Glyma.15G013351	1.51449	0.025459	Glyma.10G068201	2.66769	0.00889955
Glyma.13G077500	1.5471	0.00263173	Glyma.18G259700	1.51354	2.68144e-05	Glyma.18G265600	2.66691	0.0105032
Glyma.20G118600	1.5471	0.00916894	Glyma.13G364100	1.51315	0.00879369	Glyma.20G044001	2.66619	0.0235137
Glyma.18G202400	1.54667	0.00126415	Glyma.17G028700	1.51242	0.000146453	Glyma.17G040533	2.66579	0.00889955
Glyma.08G170800	1.54651	0.00730788	Glyma.12G230100	1.51193	0.00295992	Glyma.08G357500	2.66443	0.00889955
Glyma.17G007500	1.54559	0.00167754	Glyma.05G136700	1.51184	0.0245074	Glyma.07G220000	2.66346	0.0474187
Glyma.04G009300	1.54517	0.00941565	Glyma.06G005100	1.51127	5.92529e-06	Glyma.07G202000	2.66315	0.0284037
Glyma.01G186202	1.54468	0.00538929	Glyma.03G255000	1.51023	1.8382e-13	Glyma.11G218200	2.66154	0.0398383
Glyma.03G187600	1.5442	0.0034443	Glyma.13G297000	1.5101	0.00394947	Glyma.02G069300	2.66034	0.00627344
Glyma.15G270000	1.54406	4.68807e-06	Glyma.06G187800	1.50965	0.00437123	Glyma.02G205300	2.66003	0.0474934
Glyma.16G133500	1.54345	3.49508e-08	Glyma.14G170200	1.5064	0.00607246	Glyma.18G224402	2.65687	0.0392242
Glyma.13G037000	1.54326	0.00432242	Glyma.19G247901	1.50597	0.0330712	Glyma.03G135450	2.65306	0.00203799
Glyma.04G134200	1.54291	0.000229464	Glyma.01G233400	1.50552	0.0101199	Glyma.14G125700	2.65305	0.0320462
Glyma.10G037200	1.54227	0.000349839	Glyma.01G152500	1.50516	3.20178e-07	Glyma.07G113700	2.65194	0.0443873
Glyma.13G261800	1.54136	0.00480135	Glyma.06G109250	1.50458	0.0363032	Glyma.08G276202	2.65137	0.00800644
Glyma.02G054900	1.54126	0.00380815	Glyma.17G113900	1.50441	4.83982e-11	Glyma.03G126800	2.65096	0.0480943
Glyma.15G151600	1.54073	0.00806883	Glyma.16G160800	1.5038	0.0216901	Glyma.16G135700	2.65069	0.00300497
Glyma.07G041300	1.54039	0.00102001	Glyma.01G217000	1.5037	0.00607246	Glyma.07G022100	2.65015	0.038777
Glyma.08G342000	1.54034	0.00497287	Glyma.U043801	1.50337	0.0194529	Glyma.03G177000	2.65003	0.0226624
Glyma.15G041400	1.54007	5.62501e-05	Glyma.06G099800	1.50266	2.57735e-07	Glyma.08G170350	2.64908	0.00472094
Glyma.17G055600	1.53973	0.00907848	Glyma.08G146800	1.50019	0.0212364	Glyma.11G025650	2.64884	0.00889955
Glyma.12G101600	1.53947	0.000729315	Glyma.09G254080	1.49935	0.0137218	Glyma.19G034300	2.64829	0.000216088
Glyma.10G261200	1.53915	2.91428e-10	Glyma.06G207800	1.49904	0.0243293	Glyma.16G048300	2.64823	0.0224788
Glyma.09G159900	1.53872	0.00968718	Glyma.08G195300	1.49903	2.85363e-11	Glyma.06G157800	2.64478	0.0167913
Glyma.18G013500	1.53851	0.000110218	Glyma.15G050000	1.49871	0.0194529	Glyma.10G152600	2.63898	0.00889955
Glyma.05G142500	1.53807	0.0195841	Glyma.14G030400	1.49863	1.5922e-08	Glyma.16G096800	2.63877	0.00677812
Glyma.10G015000	1.53761	0.000197738	Glyma.19G039350	1.49805	0.0194529	Glyma.04G154900	2.63829	0.0281314
Glyma.11G050900	1.53724	2.8587e-06	Glyma.11G015200	1.49752	0.000244347	Glyma.07G010100	2.63726	0.0362311
Glyma.07G254100	1.53683	0.0061725	Glyma.17G078600	1.49713	0.0236843	Glyma.14G152533	2.63681	0.0020252
Glyma.06G319640	1.53614	5.58907e-07	Glyma.15G084200	1.49582	0.000225383	Glyma.13G332800	2.6368	0.00889955
Glyma.08G110500	1.53596	0.00547246	Glyma.12G162201	1.49564	0.000291565	Glyma.09G137350	2.63678	0.00889955
Glyma.03G229900	1.53588	5.75703e-05	Glyma.08G120200	1.49534	0.00103402	Glyma.14G204200	2.63392	0.0212818
Glyma.15G104700	1.53563	0.00200488	Glyma.07G237300	1.49513	0.000165292	Glyma.05G057700	2.63235	0.019031
Glyma.03G137900	1.53551	6.04715e-06	Glyma.10G020500	1.49512	0.00855613	Glyma.13G265300	2.63177	0.0187126
Glyma.U002100	1.53501	0.0137808	Glyma.13G315400	1.49511	0.0188152	Glyma.03G061700	2.62946	0.0197531
Glyma.11G023632	1.53427	0.00591467	Glyma.03G173000	1.49484	0.00594077	Glyma.18G104250	2.62915	0.00889955
Glyma.16G215600	1.53393	0.00437428	Glyma.09G256300	1.49435	0.0127082	Glyma.13G290300	2.62689	0.00604084
Glyma.07G087400	1.53342	0.00460635	Glyma.03G197400	1.49374	0.0216155	Glyma.03G256000	2.62621	0.00252301
Glyma.16G083700	1.53327	0.0166157	Glyma.13G176500	1.49353	0.00177367	Glyma.17G215000	2.6259	0.0347737
Glyma.18G038200	1.53316	0.00220811	Glyma.17G137800	1.49276	0.000362104	Glyma.U045702	2.62558	0.00691557
Glyma.08G080200	1.53296	0.0330625	Glyma.16G151500	1.49274	0.00335116	Glyma.02G076300	2.62557	0.00176496
Glyma.13G364100	1.53224	0.00348005	Glyma.U031213	1.49107	0.000700847	Glyma.12G003700	2.62461	0.00889955
Glyma.16G031300	1.53165	0.00469697	Glyma.09G087400	1.49095	6.59591e-09	Glyma.09G215600	2.62368	0.00889955
Glyma.12G076600	1.53151	0.0167598	Glyma.02G131600	1.49041	1.70512e-09	Glyma.09G072000	2.6217	0.0083844
Glyma.06G100900	1.53071	1.57983e-05	Glyma.12G066900	1.49026	0.00132724	Glyma.14G143700	2.62143	0.0189806
Glyma.11G176303	1.53058	0.00819758	Glyma.20G008500	1.48961	0.0139504	Glyma.04G170700	2.62138	0.0115579
Glyma.15G131500	1.53018	3.16207e-05	Glyma.11G063600	1.4895	1.85033e-07	Glyma.17G130000	2.62018	0.00958588
Glyma.13G032700	1.5291	1.95836e-07	Glyma.04G138600	1.48849	7.0042e-10	Glyma.12G012500	2.61994	0.0298059
Glyma.08G277000	1.5291	0.000708324	Glyma.02G051600	1.48841	8.0692e-13	Glyma.08G164500	2.61418	0.000947832
Glyma.05G013700	1.52903	0.000211782	Glyma.12G234800	1.48746	0.00213297	Glyma.15G189300	2.61385	0.0431937
Glyma.11G144000	1.52828	0.020045	Glyma.17G227850	1.48723	0.0330729	Glyma.10G153400	2.61355	0.0290991
Glyma.07G023300	1.52754	1.71377e-05	Glyma.11G131200	1.48716	1.05487e-18	Glyma.12G220700	2.6121	0.00707678
Glyma.09G140050	1.52709	0.0378389	Glyma.08G350300	1.48546	0.00438173	Glyma.06G170366	2.61131	0.0297301
Glyma.04G143000	1.52631	0.00258882	Glyma.12G062650	1.48447	0.0104742	Glyma.15G158200	2.6086	0.00830025
Glyma.01G020000	1.52609	0.0226663	Glyma.17G090800	1.48447	0.0245074	Glyma.20G183732	2.60777	0.00906813
Glyma.10G184600	1.52582	0.0118413	Glyma.08G253000	1.48432	6.22755e-25	Glyma.01G038350	2.60713	0.00889955
Glyma.04G129200	1.52544	0.0102339	Glyma.12G149950	1.48421	0.0153185	Glyma.11G243200	2.60688	0.00490842
Glyma.15G068550	1.52536	0.00345475	Glyma.03G073708	1.48388	0.00691992	Glyma.13G046250	2.60659	0.00889955
Glyma.03G168900	1.52525	1.62807e-05	Glyma.02G042200	1.48263	6.64939e-07	Glyma.20G165500	2.60455	0.00889955
Glyma.10G039400	1.52499	0.00562243	Glyma.06G283700	1.48246	0.0042069	Glyma.03G112700	2.60393	0.0116884
Glyma.01G188766	1.52421	0.00202938	Glyma.13G208200	1.4816	2.17794e-13	Glyma.17G225450	2.60331	0.0215393
Glyma.15G131200	1.5241	9.74879e-09	Glyma.13G224300	1.48122	1.78865e-09	Glyma.15G139700	2.60321	0.0191082
Glyma.15G149800	1.52349	0.00342402	Glyma.06G042000	1.4793	0.00102832	Glyma.13G104450	2.6028	0.00889955
Glyma.20G168500	1.52328	0.00197099	Glyma.08G246400	1.47922	1.48684e-10	Glyma.12G203751	2.60076	0.00761324
Glyma.08G063100	1.52319	0.0463841	Glyma.02G119800	1.47919	0.00378599	Glyma.01G072450	2.60033	0.00909026
Glyma.01G231200	1.52297	0.000131952	Glyma.11G091400	1.47877	2.80191e-06	Glyma.12G062650	2.599	0.00889955
Glyma.16G136800	1.52291	0.00265339	Glyma.09G171000	1.47853	9.31658e-11	Glyma.20G221250	2.5985	0.00214108
Glyma.05G047100	1.52278	0.0126258	Glyma.18G167866	1.47812	0.016923	Glyma.05G012000	2.59844	0.00889955
Glyma.06G145600	1.52262	0.000240942	Glyma.20G111000	1.4781	0.0228402	Glyma.19G182600	2.59815	0.00889955
Glyma.11G251800	1.52203	6.1263e-07	Glyma.03G035800	1.47796	0.0167968	Glyma.03G162200	2.59812	0.00889955
Glyma.17G030000	1.52065	0.000166092	Glyma.15G060500	1.4778	1.96947e-06	Glyma.10G055800	2.59765	0.00893744
Glyma.13G094400	1.52061	0.0187918	Glyma.09G252950	1.47712	0.0040144	Glyma.19G051200	2.59725	0.0238378
Glyma.08G176300	1.52059	4.47951e-06	Glyma.05G234600	1.47639	0.000119992	Glyma.05G193300	2.59718	0.00472094
Glyma.05G186700	1.52057	0.00196398	Glyma.14G210600	1.47618	9.41155e-06	Glyma.06G255300	2.59641	0.00293527
Glyma.16G054400	1.52022	0.000214707	Glyma.20G155150	1.47551	0.0194529	Glyma.05G107500	2.59621	0.0396124
Glyma.06G249600	1.51959	1.49685e-07	Glyma.05G245750	1.47442	0.00658844	Glyma.07G074500	2.59567	0.00793101
Glyma.14G015300	1.51949	2.05108e-05	Glyma.02G302100	1.4733	0.000280986	Glyma.01G037000	2.59371	0.0310209
Glyma.11G029700	1.51901	0.000125616	Glyma.07G031700	1.47278	6.63598e-05	Glyma.15G035400	2.59365	0.036338
Glyma.08G220500	1.5187	4.31765e-12	Glyma.18G153800	1.47201	3.19521e-07	Glyma.02G227950	2.59354	0.030852
Glyma.15G162200	1.51845	0.0043372	Glyma.06G213500	1.47141	0.00851257	Glyma.07G209666	2.59173	0.0370648
Glyma.03G215000	1.51838	0.00368228	Glyma.02G194200	1.47073	0.00925782	Glyma.19G074400	2.59082	0.00726332
Glyma.13G006700	1.51833	0.000801858	Glyma.10G062500	1.47007	0.000119582	Glyma.10G098800	2.59011	0.0352905
Glyma.08G028300	1.51782	1.06001e-06	Glyma.04G172800	1.46874	0.0101026	Glyma.11G132900	2.58994	0.0236272
Glyma.05G225600	1.5175	0.00206985	Glyma.10G245300	1.46757	0.000998715	Glyma.08G055800	2.58895	0.00104958
Glyma.20G123550	1.51583	0.00363621	Glyma.20G225650	1.46722	0.0104742	Glyma.02G248232	2.58805	0.0214697
Glyma.08G283300	1.51574	0.00505439	Glyma.11G031700	1.46712	0.0456068	Glyma.20G086451	2.58722	0.00355709
Glyma.14G118200	1.51559	8.05209e-10	Glyma.17G105600	1.46692	4.28604e-08	Glyma.09G027200	2.58637	0.000919292
Glyma.20G147900	1.51458	0.0249496	Glyma.19G138301	1.46691	0.00105454	Glyma.04G156650	2.58591	0.0124372
Glyma.18G029200	1.51445	0.0027182	Glyma.02G244300	1.46601	9.11667e-06	Glyma.16G208000	2.58544	0.0392109
Glyma.19G244300	1.51404	0.00188666	Glyma.02G019566	1.46546	0.0194529	Glyma.13G010600	2.58417	0.012217
Glyma.08G274800	1.51399	0.0261632	Glyma.11G021100	1.46388	0.0287061	Glyma.19G084850	2.58167	0.00252301
Glyma.09G262750	1.51387	0.000222939	Glyma.02G230366	1.46368	0.00112333	Glyma.20G010200	2.57991	0.0411632
Glyma.17G261800	1.51377	0.0051218	Glyma.12G218950	1.46305	0.0374809	Glyma.04G237850	2.57928	0.00472094
Glyma.06G033000	1.51271	0.0151432	Glyma.13G298400	1.46305	0.0159719	Glyma.15G197651	2.57867	0.00536808
Glyma.07G258200	1.51262	0.00419534	Glyma.10G062750	1.46094	0.000109011	Glyma.03G124801	2.57866	0.00889955
Glyma.04G186000	1.51256	0.00456757	Glyma.08G093600	1.46088	1.11712e-05	Glyma.15G252000	2.57853	0.0457683
Glyma.13G133000	1.51226	0.000295877	Glyma.20G036850	1.45999	0.0419023	Glyma.08G318900	2.57841	0.0487328
Glyma.03G024566	1.51171	0.00559512	Glyma.11G077900	1.45945	4.44937e-06	Glyma.12G087900	2.57763	0.00218203
Glyma.19G045050	1.51168	0.0069684	Glyma.14G056800	1.45929	3.89185e-06	Glyma.12G223700	2.57659	0.00889955
Glyma.19G132700	1.51136	0.000252325	Glyma.07G126800	1.45906	4.20817e-13	Glyma.17G257200	2.57401	0.00186203
Glyma.15G194600	1.51025	6.16252e-11	Glyma.03G022800	1.45834	9.01311e-07	Glyma.13G146051	2.57328	0.00889955
Glyma.03G183900	1.50978	6.62186e-06	Glyma.18G174900	1.45798	0.010218	Glyma.04G132300	2.57182	0.00284393
Glyma.17G173600	1.50899	0.00589135	Glyma.12G048700	1.45777	0.0251198	Glyma.03G193400	2.57167	0.013013
Glyma.03G099250	1.50808	0.00849956	Glyma.13G351050	1.45736	0.0152763	Glyma.08G293333	2.56786	0.0376721
Glyma.05G049900	1.50782	0.00127852	Glyma.15G006200	1.45681	0.000285396	Glyma.11G133433	2.5651	0.00201879
Glyma.10G253700	1.50737	0.0111406	Glyma.06G006000	1.45661	0.0223156	Glyma.19G081400	2.56264	0.00308553
Glyma.16G169300	1.50597	0.00830352	Glyma.06G136500	1.45349	3.12699e-06	Glyma.11G026300	2.56244	0.00901756
Glyma.06G258800	1.50577	0.000359372	Glyma.13G133300	1.45342	0.0104742	Glyma.20G164801	2.56002	0.0255026
Glyma.17G224800	1.50468	0.000134876	Glyma.03G213000	1.45275	0.00596666	Glyma.16G195500	2.55931	0.0482475
Glyma.19G163600	1.50437	0.00472227	Glyma.18G260101	1.45267	0.00653629	Glyma.18G170850	2.5585	0.0294713
Glyma.04G234400	1.50428	6.23611e-09	Glyma.10G255800	1.45237	1.68888e-05	Glyma.13G059932	2.55811	0.00557073
Glyma.17G171600	1.50424	0.00571776	Glyma.10G233300	1.45162	7.87889e-05	Glyma.06G283900	2.55746	0.00184715
Glyma.09G182040	1.50404	3.54903e-06	Glyma.02G069500	1.45072	0.00184605	Glyma.01G071100	2.55643	0.00212532
Glyma.02G309000	1.50396	0.000462743	Glyma.04G091066	1.45023	0.00600856	Glyma.09G040300	2.55555	0.0154224
Glyma.18G106400	1.50304	0.0190654	Glyma.16G115566	1.44999	0.0325261	Glyma.07G203000	2.55543	0.00645196
Glyma.20G032400	1.50297	0.000978166	Glyma.13G008900	1.44997	0.0244826	Glyma.14G052800	2.55541	0.0022856
Glyma.13G050300	1.50262	0.0191544	Glyma.09G223250	1.44968	0.0245074	Glyma.15G090100	2.55362	0.0452651
Glyma.15G256000	1.5023	3.00655e-05	Glyma.05G161100	1.44957	0.000915184	Glyma.06G273600	2.55283	0.0219952
Glyma.12G140300	1.50133	3.18959e-05	Glyma.06G247752	1.4495	0.0212871	Glyma.17G191766	2.55059	0.0143601
Glyma.11G087300	1.50045	0.00268245	Glyma.06G209900	1.44947	0.0215989	Glyma.10G163601	2.54696	0.0106101
Glyma.02G191900	1.50029	0.0035095	Glyma.05G212900	1.44928	0.00292078	Glyma.06G193067	2.54532	0.0147334
Glyma.10G183100	1.49931	0.0052379	Glyma.07G139900	1.44723	0.0250878	Glyma.08G183201	2.54437	0.000732549
Glyma.13G122600	1.49839	0.0163603	Glyma.13G263900	1.4461	0.0323973	Glyma.14G180501	2.54366	0.00979707
Glyma.19G245600	1.49835	0.032555	Glyma.14G104750	1.44541	0.0103802	Glyma.U033305	2.54247	0.0174755
Glyma.08G179600	1.49724	0.0105557	Glyma.19G171500	1.44471	0.0300106	Glyma.13G025400	2.54182	0.042239
Glyma.16G195600	1.49717	0.0266934	Glyma.04G019250	1.44468	0.016279	Glyma.05G078700	2.54093	0.04046
Glyma.19G140900	1.49667	0.00147227	Glyma.08G156000	1.44445	0.0214937	Glyma.06G154500	2.53892	0.0364489
Glyma.15G234000	1.49648	0.020696	Glyma.09G191200	1.44411	7.05496e-08	Glyma.05G095633	2.53754	0.0271197
Glyma.02G302400	1.49644	1.48318e-06	Glyma.14G004500	1.44323	0.000388936	Glyma.19G135350	2.53552	0.0184742
Glyma.08G084900	1.49609	0.0146446	Glyma.07G264001	1.44253	0.0116092	Glyma.07G200000	2.53426	0.0437392
Glyma.13G302700	1.49607	0.00515842	Glyma.08G005450	1.44229	0.0138468	Glyma.14G087800	2.5337	0.0378141
Glyma.11G003500	1.49524	0.0089857	Glyma.07G200200	1.44207	0.00311125	Glyma.05G077300	2.53049	9.38353e-05
Glyma.20G138500	1.49515	0.00380361	Glyma.08G032950	1.44204	0.0113872	Glyma.04G210301	2.53028	0.0103416
Glyma.07G243500	1.49514	0.00709405	Glyma.10G003600	1.44174	0.00208178	Glyma.13G296001	2.52399	0.017029
Glyma.20G130600	1.49488	0.00531721	Glyma.05G207200	1.44044	0.0170298	Glyma.08G268400	2.52225	0.038394
Glyma.09G053400	1.49485	0.00290516	Glyma.11G243400	1.43809	2.25056e-05	Glyma.13G091150	2.51714	0.0262066
Glyma.16G116866	1.49457	0.0241099	Glyma.14G056200	1.43744	2.16769e-06	Glyma.11G124700	2.51614	0.0142512
Glyma.06G307600	1.49438	0.000202516	Glyma.04G217800	1.43736	0.0212747	Glyma.17G106432	2.51284	0.0204097
Glyma.06G280500	1.49397	0.0240351	Glyma.02G131500	1.43689	4.4553e-06	Glyma.07G095601	2.50769	0.0222262
Glyma.09G252950	1.49387	0.0012839	Glyma.15G133200	1.43683	0.00110885	Glyma.14G198100	2.50523	0.00889955
Glyma.14G044400	1.49369	6.80078e-05	Glyma.01G060450	1.43653	0.00569464	Glyma.05G145000	2.50381	0.0023084
Glyma.04G223200	1.49332	0.000245991	Glyma.17G072650	1.43618	0.0279915	Glyma.11G217750	2.50378	0.0188312
Glyma.08G342100	1.49314	0.00233431	Glyma.13G216200	1.43546	0.0473647	Glyma.13G176000	2.50139	0.0352717
Glyma.06G113100	1.49296	5.58411e-09	Glyma.01G088850	1.43494	0.0312499	Glyma.20G173501	2.50096	0.0119459
Glyma.04G242500	1.4929	0.00915395	Glyma.05G096800	1.43491	0.00153896	Glyma.04G149500	2.50069	0.019475
Glyma.01G177500	1.49157	0.00155385	Glyma.04G115650	1.43392	0.0101617	Glyma.05G119300	2.50017	0.0337319
Glyma.06G043600	1.49075	0.00209797	Glyma.15G155600	1.43262	0.0275116	Glyma.20G047500	2.49547	0.0128022
Glyma.09G007000	1.49012	0.00599591	Glyma.13G284800	1.4315	3.52636e-07	Glyma.18G001200	2.49452	0.00586865
Glyma.02G088700	1.49007	0.00160239	Glyma.11G252100	1.43129	2.20335e-11	Glyma.07G041200	2.49361	0.00602666
Glyma.09G163900	1.48964	0.000152358	Glyma.02G153100	1.43093	0.000287944	Glyma.20G034000	2.49351	0.000732549
Glyma.06G042600	1.48924	0.00732007	Glyma.17G099866	1.43073	0.0104742	Glyma.09G146000	2.48998	0.0283726
Glyma.03G221900	1.4892	0.000125567	Glyma.09G020400	1.43012	0.00605451	Glyma.11G034500	2.48843	0.0349262
Glyma.15G008000	1.48815	0.0021013	Glyma.20G220100	1.43006	4.57971e-08	Glyma.14G042200	2.48718	0.0177926
Glyma.15G202700	1.48723	0.0390899	Glyma.16G167400	1.42791	0.00526729	Glyma.15G194701	2.48691	0.00748249
Glyma.10G088000	1.48703	1.08516e-08	Glyma.02G078900	1.4276	0.00871221	Glyma.19G214500	2.48644	0.00610372
Glyma.13G028100	1.48674	9.07817e-08	Glyma.13G065451	1.42754	0.00419554	Glyma.18G251500	2.48636	0.00306862
Glyma.10G025900	1.48667	0.0122616	Glyma.13G358800	1.42713	4.84758e-05	Glyma.08G335100	2.485	0.0161092
Glyma.12G239000	1.48633	0.00747561	Glyma.15G055500	1.42711	9.59079e-18	Glyma.10G145300	2.47995	0.00307036
Glyma.02G234700	1.48633	0.00609982	Glyma.12G112750	1.42708	0.0274812	Glyma.13G140400	2.47925	0.0116326
Glyma.09G149000	1.48539	2.37506e-05	Glyma.19G066500	1.42672	0.0100646	Glyma.08G273000	2.47869	0.00352229
Glyma.17G180000	1.4851	0.00722192	Glyma.08G184500	1.42619	0.0104742	Glyma.19G198400	2.47734	0.0291221
Glyma.08G091400	1.48475	0.00521537	Glyma.17G009900	1.42463	0.000210502	Glyma.09G122900	2.47689	0.0208049
Glyma.06G191300	1.48468	2.16108e-07	Glyma.04G144900	1.42442	4.77978e-06	Glyma.08G027500	2.47668	0.0241536
Glyma.08G260500	1.48421	2.05193e-05	Glyma.17G006900	1.42362	0.00158448	Glyma.19G261950	2.47525	0.0278855
Glyma.15G062700	1.48419	0.0341288	Glyma.16G093750	1.42322	0.0251001	Glyma.07G116200	2.47372	0.0354264
Glyma.20G245100	1.48419	0.000328856	Glyma.14G141700	1.42292	0.00185214	Glyma.04G111832	2.47182	0.0361092
Glyma.03G018400	1.48369	0.0108846	Glyma.09G012700	1.42287	0.00240547	Glyma.14G114200	2.47059	0.0169418
Glyma.18G301400	1.48217	0.00203093	Glyma.01G069150	1.42287	0.000231877	Glyma.13G065100	2.47027	0.0290272
Glyma.07G090400	1.48195	0.000175356	Glyma.19G093400	1.42185	0.00602109	Glyma.10G050900	2.46872	0.0202726
Glyma.04G010100	1.48183	0.00568131	Glyma.08G178100	1.42176	5.20405e-05	Glyma.16G099550	2.46852	0.028032
Glyma.06G262300	1.48175	2.32312e-05	Glyma.13G222000	1.42098	0.00400968	Glyma.15G205233	2.46827	0.0441876
Glyma.02G243300	1.48128	0.000116915	Glyma.08G089400	1.41979	0.00730598	Glyma.15G046500	2.46691	0.0184159
Glyma.04G144900	1.48117	2.1863e-07	Glyma.13G062500	1.41866	8.56705e-05	Glyma.19G195200	2.46669	0.0394918
Glyma.09G261500	1.48078	0.00787275	Glyma.08G004100	1.41857	3.41826e-05	Glyma.10G130300	2.46659	0.0224362
Glyma.06G167800	1.48042	0.000359372	Glyma.09G262500	1.41833	0.0216292	Glyma.18G285100	2.46008	0.00622165
Glyma.14G068400	1.48022	0.00582872	Glyma.16G181100	1.41645	0.00570098	Glyma.14G102400	2.45851	0.00472094
Glyma.09G077700	1.48011	0.00192306	Glyma.20G037351	1.4146	0.0258687	Glyma.13G031901	2.45805	0.0169418
Glyma.13G054100	1.48009	0.0027182	Glyma.18G076550	1.41426	0.0172313	Glyma.03G154400	2.45731	0.0219373
Glyma.15G140600	1.47966	0.0266731	Glyma.02G231400	1.41344	0.0163194	Glyma.06G252100	2.45394	0.00458902
Glyma.02G042500	1.47965	0.00228967	Glyma.09G032100	1.41341	0.00637859	Glyma.09G128151	2.45318	0.00252301
Glyma.09G051900	1.47842	1.71392e-05	Glyma.01G021800	1.41312	0.00450213	Glyma.03G219900	2.45263	0.0112995
Glyma.07G184950	1.47833	0.00484444	Glyma.07G186600	1.41239	0.000400518	Glyma.03G160532	2.45229	0.0284781
Glyma.12G076000	1.47823	0.00148671	Glyma.13G122000	1.41217	0.0260655	Glyma.12G012266	2.44935	0.0169418
Glyma.03G077600	1.47768	0.000800704	Glyma.11G252800	1.4112	0.0244902	Glyma.16G192000	2.44763	0.0104466
Glyma.19G203800	1.47742	0.00513232	Glyma.07G210500	1.41104	0.0103485	Glyma.09G227800	2.44555	0.0169418
Glyma.12G233100	1.47734	0.00522886	Glyma.11G214000	1.40978	0.0250743	Glyma.18G079500	2.44522	0.0169418
Glyma.01G152500	1.47711	2.93493e-08	Glyma.20G222600	1.4096	3.57301e-11	Glyma.12G203500	2.4448	0.0313501
Glyma.08G029200	1.47701	0.0188376	Glyma.03G099950	1.40904	0.0370921	Glyma.07G053351	2.44431	0.0172014
Glyma.08G314201	1.47665	0.00755269	Glyma.02G090800	1.40843	7.27978e-09	Glyma.19G011700	2.44365	0.0330476
Glyma.18G301300	1.47568	0.00470979	Glyma.01G166800	1.4075	0.0378187	Glyma.12G011500	2.44077	0.0429552
Glyma.11G178046	1.47568	0.00389958	Glyma.08G032800	1.40716	0.00213211	Glyma.01G209666	2.43885	0.0349082
Glyma.16G134732	1.4752	0.0109835	Glyma.05G215700	1.40703	1.33596e-06	Glyma.13G157701	2.43881	0.0326109
Glyma.13G265300	1.4749	0.00631778	Glyma.01G127150	1.40663	0.0104742	Glyma.06G111250	2.43795	0.0246758
Glyma.18G209300	1.47464	0.00224007	Glyma.15G045800	1.40633	0.0433002	Glyma.18G012700	2.43559	0.0169418
Glyma.05G195000	1.47436	1.19099e-05	Glyma.13G166850	1.40606	0.0208136	Glyma.03G246400	2.43436	0.0134897
Glyma.19G081500	1.47427	0.000127902	Glyma.12G110700	1.40561	0.00528575	Glyma.03G001100	2.43356	0.00875016
Glyma.02G284733	1.47382	0.000184983	Glyma.11G060500	1.40553	0.0109869	Glyma.18G063800	2.4329	0.00482662
Glyma.06G319400	1.47381	0.0062389	Glyma.04G052000	1.40514	0.00209631	Glyma.01G145900	2.43127	0.0355627
Glyma.10G172700	1.47279	1.08145e-05	Glyma.08G189100	1.40505	0.0104742	Glyma.03G063150	2.43072	0.0101106
Glyma.10G229400	1.47277	3.75277e-07	Glyma.05G138333	1.40487	0.0178076	Glyma.10G219800	2.42804	0.0246798
Glyma.01G108300	1.47217	0.0181825	Glyma.08G002400	1.40475	0.0355983	Glyma.15G200700	2.42755	0.0169418
Glyma.02G054200	1.47164	0.00255466	Glyma.20G181800	1.40401	0.0116732	Glyma.15G187700	2.42662	0.0259341
Glyma.13G069200	1.4714	3.02198e-07	Glyma.12G032600	1.40395	0.00210631	Glyma.14G046200	2.42512	0.0379736
Glyma.18G022551	1.4714	2.73382e-05	Glyma.17G064300	1.40361	0.0280401	Glyma.07G163300	2.42508	0.0470935
Glyma.12G157032	1.4712	0.0010117	Glyma.17G068000	1.40303	0.00930552	Glyma.09G050766	2.42335	0.0169418
Glyma.11G229100	1.47097	1.86871e-10	Glyma.02G183950	1.40247	0.0125033	Glyma.16G162500	2.42313	0.0422587
Glyma.13G108800	1.47053	0.00123643	Glyma.03G126500	1.40189	0.0176049	Glyma.03G249700	2.42248	0.00889955
Glyma.08G138901	1.47032	0.0018098	Glyma.17G032700	1.40049	7.26835e-07	Glyma.03G106200	2.42215	0.0248012
Glyma.11G072400	1.47023	0.000473552	Glyma.18G265900	1.39894	2.88162e-05	Glyma.07G262200	2.42213	0.0431093
Glyma.06G019000	1.46975	0.00827401	Glyma.04G079300	1.39888	0.0282021	Glyma.05G127550	2.42186	0.0196708
Glyma.06G166800	1.46969	0.00630933	Glyma.06G048600	1.39824	0.00021627	Glyma.13G056033	2.4164	0.0169418
Glyma.13G288300	1.46893	0.0108762	Glyma.02G141301	1.3971	0.0119615	Glyma.06G293800	2.41635	0.0238897
Glyma.11G180600	1.46886	0.0289492	Glyma.04G127000	1.3958	0.0366142	Glyma.12G154900	2.41438	0.0298894
Glyma.03G147700	1.46838	0.00479595	Glyma.10G142600	1.39579	1.17316e-09	Glyma.18G035200	2.41399	0.0169418
Glyma.01G045000	1.46807	0.00482949	Glyma.05G185400	1.39545	0.0104742	Glyma.14G212300	2.413	0.0349936
Glyma.02G042700	1.46784	0.00141844	Glyma.18G089800	1.39543	0.0298428	Glyma.05G095666	2.41209	0.0359675
Glyma.17G009800	1.46776	2.51322e-05	Glyma.05G162500	1.39509	0.0046347	Glyma.16G002200	2.4111	0.0390072
Glyma.03G074600	1.4672	7.93627e-07	Glyma.02G250200	1.395	7.26413e-09	Glyma.18G178000	2.41011	0.0300879
Glyma.02G216200	1.46636	0.00107659	Glyma.13G231600	1.39392	0.0366142	Glyma.05G234550	2.40901	0.0342458
Glyma.09G135000	1.46602	0.00160596	Glyma.07G260500	1.39315	0.0166604	Glyma.01G193000	2.40838	0.0493539
Glyma.08G338200	1.46598	0.000141274	Glyma.01G178900	1.39307	0.0366142	Glyma.15G134200	2.4083	0.0422501
Glyma.08G196750	1.46479	0.0088637	Glyma.10G297600	1.39291	0.0104742	Glyma.02G002350	2.40771	0.0169418
Glyma.11G240700	1.4638	0.000240942	Glyma.20G042600	1.39285	0.0112959	Glyma.06G110900	2.40713	0.0207359
Glyma.10G080301	1.46348	0.00114465	Glyma.19G212000	1.39249	2.4632e-05	Glyma.11G088100	2.40696	0.0092488
Glyma.14G171100	1.46338	0.0117867	Glyma.02G229000	1.39209	0.0488653	Glyma.14G085550	2.4034	0.00252301
Glyma.18G236650	1.46322	0.0159026	Glyma.01G217600	1.39209	0.0337168	Glyma.04G203266	2.40136	0.0329109
Glyma.16G136900	1.4632	0.00211551	Glyma.18G209300	1.39197	0.0126204	Glyma.03G071101	2.40126	0.0090861
Glyma.13G226600	1.46282	1.29262e-05	Glyma.20G144500	1.3919	0.00183207	Glyma.15G242050	2.40019	0.0497202
Glyma.02G086850	1.46156	0.0196341	Glyma.15G015900	1.39127	0.00226723	Glyma.06G272900	2.3983	0.0352233
Glyma.04G255600	1.46137	0.00788317	Glyma.14G032800	1.38946	0.0216942	Glyma.07G012900	2.39755	0.0202641
Glyma.14G050900	1.46125	0.03468	Glyma.14G187200	1.38889	0.00815763	Glyma.17G197800	2.39369	0.0169418
Glyma.14G013600	1.46073	0.00697465	Glyma.16G132400	1.38821	0.0152843	Glyma.11G169500	2.39319	0.0169418
Glyma.14G172500	1.45868	0.00300554	Glyma.19G100300	1.38791	0.0104742	Glyma.15G133200	2.39192	0.0169418
Glyma.10G239700	1.45866	0.000148424	Glyma.02G003900	1.3859	0.034829	Glyma.03G152600	2.39141	0.0169418
Glyma.17G164200	1.45771	0.000204731	Glyma.13G105501	1.38485	0.017393	Glyma.07G115300	2.39054	0.0438398
Glyma.13G242100	1.45739	0.0128604	Glyma.11G234400	1.38483	1.3049e-08	Glyma.20G002301	2.39016	0.0169418
Glyma.09G173200	1.45719	2.98195e-08	Glyma.05G109432	1.38462	0.0194529	Glyma.18G080100	2.38852	0.0169418
Glyma.06G235701	1.45681	0.00671941	Glyma.19G046266	1.38459	0.0164514	Glyma.13G129350	2.38826	0.0406623
Glyma.08G084600	1.45628	3.11568e-05	Glyma.02G287200	1.38446	0.0366142	Glyma.15G207300	2.38817	0.0165511
Glyma.14G145900	1.45579	0.0113577	Glyma.09G157900	1.38406	2.16302e-06	Glyma.18G247900	2.38788	0.0181018
Glyma.15G140501	1.4543	0.00737233	Glyma.05G020700	1.38365	0.0406878	Glyma.19G238900	2.38746	0.0115778
Glyma.19G047900	1.45417	0.00119133	Glyma.02G086500	1.38202	0.00638501	Glyma.15G225200	2.38713	0.0218455
Glyma.07G216700	1.45403	0.000536751	Glyma.10G004500	1.38173	0.0269653	Glyma.18G262300	2.38692	0.023075
Glyma.06G256400	1.45317	0.0137592	Glyma.14G099900	1.38163	0.00882914	Glyma.04G151150	2.3852	0.0168958
Glyma.06G003100	1.45302	0.000451194	Glyma.13G164400	1.38065	1.81989e-07	Glyma.10G111750	2.38517	0.0169418
Glyma.02G079600	1.45186	0.0125619	Glyma.02G128400	1.38046	4.07478e-05	Glyma.16G168650	2.38496	0.0188448
Glyma.17G214900	1.45186	0.000395065	Glyma.10G297900	1.38045	6.37896e-05	Glyma.11G085750	2.38472	0.0169418
Glyma.08G032400	1.45184	0.00626557	Glyma.06G144100	1.37991	9.903e-14	Glyma.02G046000	2.38348	0.0186573
Glyma.05G237200	1.4512	2.51117e-07	Glyma.08G201100	1.3799	0.0378084	Glyma.19G166300	2.38197	0.0150348
Glyma.09G140800	1.45116	1.53003e-07	Glyma.06G270300	1.37985	2.77003e-06	Glyma.13G228600	2.38159	0.00186124
Glyma.08G010400	1.45097	0.00785675	Glyma.01G222551	1.37952	0.00311895	Glyma.02G267001	2.38146	0.00910849
Glyma.01G155150	1.44953	0.00163529	Glyma.14G116500	1.37951	2.98656e-05	Glyma.06G223100	2.38126	0.0413827
Glyma.03G074000	1.44809	2.20822e-05	Glyma.04G208000	1.37929	0.000256267	Glyma.07G158400	2.38116	0.00135628
Glyma.03G008800	1.44805	0.00473651	Glyma.06G236800	1.37891	0.0182622	Glyma.15G140101	2.38106	0.00269183
Glyma.09G020600	1.44769	0.00720867	Glyma.04G068600	1.37828	0.0362952	Glyma.09G085400	2.38084	0.00244612
Glyma.18G264400	1.44769	1.43965e-05	Glyma.08G244800	1.37668	0.0191059	Glyma.04G143200	2.38075	0.00135628
Glyma.01G241500	1.44715	1.73455e-05	Glyma.12G131200	1.37651	0.00100722	Glyma.11G163500	2.38058	0.00135628
Glyma.11G010500	1.44625	0.000641476	Glyma.05G143850	1.37459	0.013372	Glyma.13G050051	2.38054	0.0252351
Glyma.07G259700	1.4458	0.00551726	Glyma.18G079500	1.37404	0.0104742	Glyma.09G167800	2.38042	0.00616984
Glyma.17G214400	1.44531	3.74082e-05	Glyma.20G184700	1.37403	0.0285678	Glyma.08G026100	2.37943	0.0169418
Glyma.17G105000	1.44512	0.00011946	Glyma.03G004600	1.37398	0.00602537	Glyma.09G139300	2.37837	0.0127846
Glyma.15G160600	1.44509	0.000402106	Glyma.08G353400	1.37318	0.0194529	Glyma.17G127025	2.37783	0.041505
Glyma.08G094400	1.44464	0.0114716	Glyma.13G111200	1.37226	0.000144634	Glyma.08G183800	2.37439	0.0259679
Glyma.11G124500	1.44448	0.000452075	Glyma.18G059250	1.37123	0.00526729	Glyma.13G047800	2.37326	0.0443782
Glyma.04G119200	1.44432	0.0076296	Glyma.04G062600	1.37098	0.0155896	Glyma.15G238300	2.37313	0.0341932
Glyma.16G126100	1.44427	0.00884275	Glyma.04G013600	1.37088	0.0366142	Glyma.11G245900	2.37284	0.0377606
Glyma.16G190300	1.44408	0.00104179	Glyma.08G275250	1.37088	0.0366142	Glyma.01G215900	2.37232	0.0320668
Glyma.19G113400	1.4438	1.72847e-08	Glyma.13G008100	1.37088	0.0366142	Glyma.08G283250	2.37175	0.049473
Glyma.08G177300	1.44327	0.000364031	Glyma.15G184200	1.37088	0.0366142	Glyma.08G233900	2.3712	0.0490114
Glyma.18G273200	1.44309	8.93476e-05	Glyma.19G060100	1.37067	0.0194529	Glyma.11G000066	2.37093	0.0169418
Glyma.17G046600	1.44301	0.00238328	Glyma.06G005200	1.37006	0.0428522	Glyma.18G284900	2.37037	0.00347662
Glyma.01G203500	1.44244	8.40219e-05	Glyma.19G209900	1.37002	0.0145539	Glyma.04G018700	2.36637	0.0334421
Glyma.03G215800	1.44223	0.00438783	Glyma.06G183000	1.36998	1.61172e-11	Glyma.13G354300	2.36406	0.000125758
Glyma.20G132300	1.44136	2.69846e-06	Glyma.04G130400	1.36997	0.0366142	Glyma.01G134100	2.36402	0.00188129
Glyma.06G280200	1.44131	0.0244378	Glyma.03G083300	1.36995	0.0366142	Glyma.11G195750	2.36283	0.0169418
Glyma.03G165800	1.44041	3.02436e-07	Glyma.06G114433	1.36987	0.0366142	Glyma.15G180000	2.36109	0.0128173
Glyma.05G129200	1.44028	1.04489e-06	Glyma.19G191500	1.36969	0.0366142	Glyma.01G155500	2.36008	0.0175229
Glyma.03G197900	1.43943	0.000197116	Glyma.06G245800	1.36968	0.0366142	Glyma.13G356800	2.36003	0.0169418
Glyma.06G317800	1.4394	5.92117e-08	Glyma.10G118400	1.36961	0.0366142	Glyma.08G251550	2.35974	0.00889955
Glyma.16G061900	1.43928	0.0209124	Glyma.15G163000	1.36961	0.0366142	Glyma.18G145700	2.35751	0.0314692
Glyma.11G191600	1.4385	0.000968529	Glyma.01G090800	1.36956	0.0366142	Glyma.07G238475	2.35678	0.0282676
Glyma.19G214700	1.43809	0.0117155	Glyma.02G238900	1.36954	0.0366142	Glyma.20G228801	2.35585	0.0480697
Glyma.01G225800	1.43756	3.32321e-07	Glyma.06G178500	1.36943	0.0366142	Glyma.02G172400	2.35427	0.0295127
Glyma.19G038600	1.43738	7.13573e-05	Glyma.15G088400	1.36909	0.0366142	Glyma.07G179500	2.35274	0.00252301
Glyma.03G181100	1.43733	0.000347026	Glyma.15G177300	1.36892	0.0366142	Glyma.04G039500	2.3501	0.0437671
Glyma.08G048700	1.437	0.00921999	Glyma.05G036500	1.36882	0.0366142	Glyma.13G053733	2.34947	0.0321128
Glyma.13G270200	1.4365	0.00332716	Glyma.10G262500	1.3687	0.0453646	Glyma.17G241400	2.34924	0.0320147
Glyma.10G228800	1.43644	0.00741634	Glyma.03G024100	1.36835	0.0366142	Glyma.06G085500	2.34678	0.0263355
Glyma.11G064800	1.43643	0.00446552	Glyma.10G057200	1.3683	0.0188174	Glyma.15G171700	2.34362	0.0484091
Glyma.11G193600	1.43609	0.000893373	Glyma.03G140400	1.36827	3.12839e-05	Glyma.15G117600	2.34304	0.0491368
Glyma.12G130700	1.43554	0.000536751	Glyma.13G103700	1.36809	0.0366142	Glyma.20G180900	2.34299	0.00627266
Glyma.06G106700	1.43473	4.61905e-06	Glyma.19G187700	1.36788	0.0200697	Glyma.20G232400	2.34029	0.0169418
Glyma.01G053900	1.43458	0.00653517	Glyma.09G040300	1.36759	0.00714032	Glyma.07G201500	2.33769	0.0331974
Glyma.05G146200	1.43387	0.000240942	Glyma.03G104950	1.36753	0.0366142	Glyma.02G070700	2.33352	0.00889955
Glyma.09G177976	1.43372	0.0337161	Glyma.09G074666	1.36747	0.0172849	Glyma.11G127750	2.33049	0.0158638
Glyma.16G212100	1.43336	0.0313635	Glyma.18G194200	1.36703	0.0366142	Glyma.07G159050	2.32673	0.0244366
Glyma.06G136000	1.43222	1.88552e-06	Glyma.07G024700	1.36701	0.0366142	Glyma.07G110802	2.32622	0.0169418
Glyma.09G054100	1.43167	0.000879121	Glyma.09G140700	1.36689	3.09605e-06	Glyma.16G195100	2.32592	0.00148161
Glyma.07G156200	1.43084	0.00386486	Glyma.01G054700	1.36672	0.0366142	Glyma.17G229900	2.32536	0.010276
Glyma.20G128100	1.43063	6.33538e-07	Glyma.10G242150	1.3666	1.09913e-06	Glyma.07G019800	2.32339	0.0124334
Glyma.20G082901	1.43012	0.000536751	Glyma.02G112400	1.36601	6.89702e-09	Glyma.07G042350	2.32188	0.0169418
Glyma.17G102600	1.42929	0.00409888	Glyma.15G150200	1.36593	0.0382121	Glyma.20G160701	2.3214	0.0244395
Glyma.18G176100	1.42907	0.0480613	Glyma.19G070900	1.36587	0.0366142	Glyma.13G248700	2.32125	0.0409687
Glyma.04G152800	1.42905	1.5478e-06	Glyma.09G141600	1.3652	0.0366142	Glyma.05G186700	2.32106	0.0391279
Glyma.10G055350	1.42875	0.00551421	Glyma.06G050300	1.36508	6.65293e-06	Glyma.15G210400	2.31997	0.0406815
Glyma.19G093400	1.42753	0.000860865	Glyma.09G141400	1.364	0.0366142	Glyma.17G189751	2.31983	0.0210462
Glyma.10G212900	1.42739	6.30743e-08	Glyma.06G183200	1.36369	8.32026e-06	Glyma.15G026701	2.31774	0.0223341
Glyma.11G225800	1.42705	0.0075291	Glyma.09G139100	1.36358	0.0366142	Glyma.20G016500	2.31728	0.00889955
Glyma.13G138600	1.42666	1.48724e-07	Glyma.11G152800	1.36307	0.0366142	Glyma.10G224700	2.31687	0.0252645
Glyma.03G191900	1.42645	0.0104699	Glyma.08G165250	1.363	0.0366142	Glyma.18G198800	2.31596	0.00681213
Glyma.17G092800	1.42491	0.00117178	Glyma.12G137301	1.36276	0.0366142	Glyma.01G036100	2.31431	0.0303582
Glyma.08G118000	1.4243	2.60107e-05	Glyma.19G036700	1.36264	0.0183923	Glyma.U006002	2.31358	0.0165142
Glyma.05G137800	1.42406	0.00708016	Glyma.07G024500	1.36253	0.0321313	Glyma.14G163302	2.3116	0.0135233
Glyma.08G125100	1.42404	4.74134e-05	Glyma.13G240300	1.36237	0.0322009	Glyma.02G293050	2.31154	0.0169418
Glyma.20G203700	1.42387	1.98802e-06	Glyma.11G091350	1.36204	0.0311593	Glyma.06G076700	2.30971	0.0405658
Glyma.13G120900	1.4238	0.00160198	Glyma.06G252566	1.36158	0.0366142	Glyma.18G189100	2.30848	0.0492517
Glyma.08G189700	1.42365	0.020619	Glyma.02G136000	1.36053	4.07651e-06	Glyma.08G020100	2.30818	0.04134
Glyma.04G205200	1.42355	0.000651484	Glyma.19G262800	1.35935	0.00569464	Glyma.18G068250	2.30759	0.00738427
Glyma.15G173000	1.4235	3.48631e-05	Glyma.02G118196	1.3581	0.0406877	Glyma.05G044700	2.30611	0.00889955
Glyma.08G271300	1.42312	0.00986941	Glyma.19G015401	1.35802	0.0194529	Glyma.13G073000	2.29971	0.0277471
Glyma.15G240066	1.42264	0.000180828	Glyma.08G080800	1.35727	0.00570762	Glyma.12G110550	2.2975	0.0165011
Glyma.03G171500	1.42225	0.000582811	Glyma.15G104900	1.3569	9.14023e-08	Glyma.15G264100	2.29717	0.040929
Glyma.18G015400	1.42219	0.00640092	Glyma.19G181550	1.35689	0.0485346	Glyma.06G172733	2.29652	0.0193724
Glyma.16G107350	1.42121	0.000359372	Glyma.04G254800	1.35687	5.59409e-06	Glyma.20G109150	2.29525	0.0226558
Glyma.07G262700	1.42121	0.000278508	Glyma.11G085000	1.35635	0.0366142	Glyma.19G252000	2.29438	0.00221758
Glyma.18G127200	1.42111	0.035696	Glyma.03G221600	1.35589	0.0322909	Glyma.08G332100	2.29399	0.0113478
Glyma.02G059400	1.42099	0.0060811	Glyma.19G019200	1.3558	0.00128881	Glyma.18G121751	2.29316	0.0341439
Glyma.03G209700	1.42064	0.0172191	Glyma.18G235250	1.35537	0.0122085	Glyma.09G026600	2.29301	0.00889955
Glyma.13G186500	1.42056	1.13634e-05	Glyma.12G117700	1.35523	0.00256451	Glyma.05G234600	2.29175	0.00294251
Glyma.17G237600	1.42035	0.016349	Glyma.13G285751	1.35425	0.0324563	Glyma.09G269700	2.28931	0.0430831
Glyma.11G123000	1.41992	6.85107e-08	Glyma.02G069400	1.35421	1.37418e-08	Glyma.05G113500	2.28801	0.0374681
Glyma.11G158900	1.41978	0.0334613	Glyma.16G038100	1.35387	0.0302087	Glyma.02G017900	2.28726	0.0169418
Glyma.05G035366	1.41954	0.00335787	Glyma.06G261800	1.35343	0.0464803	Glyma.08G359401	2.28538	0.0491075
Glyma.02G141900	1.4191	0.0220973	Glyma.17G133800	1.3524	0.000276206	Glyma.12G185800	2.27937	0.0319246
Glyma.13G221700	1.41888	2.48087e-05	Glyma.04G195800	1.35229	0.0284736	Glyma.14G083850	2.27807	0.0119989
Glyma.01G048700	1.41826	1.87386e-05	Glyma.06G295700	1.35173	0.00645172	Glyma.14G096800	2.27717	0.0209706
Glyma.11G058600	1.41818	3.06512e-05	Glyma.08G316300	1.35154	0.0366142	Glyma.18G234467	2.27524	0.0120405
Glyma.02G006300	1.41818	0.0159292	Glyma.05G233400	1.35154	9.38036e-06	Glyma.03G146400	2.27407	0.0323316
Glyma.05G116900	1.418	0.00064413	Glyma.01G099200	1.35113	0.00694288	Glyma.12G227966	2.27302	0.0188074
Glyma.17G062800	1.41779	0.00668101	Glyma.12G185000	1.35098	0.00130101	Glyma.04G061300	2.27226	0.030162
Glyma.02G053600	1.41716	3.86115e-07	Glyma.11G211643	1.35083	1.32976e-08	Glyma.06G179301	2.27098	0.0423317
Glyma.18G055600	1.41616	0.0389792	Glyma.09G063300	1.35072	0.00273798	Glyma.13G052400	2.26881	0.0273415
Glyma.08G058000	1.41615	0.000205352	Glyma.08G120800	1.35041	0.0256367	Glyma.07G094100	2.26842	0.00560154
Glyma.15G073832	1.41606	0.00599331	Glyma.15G034500	1.35028	0.00262081	Glyma.11G101001	2.2664	0.0459823
Glyma.19G233900	1.4159	0.00194599	Glyma.16G078000	1.34956	0.0366142	Glyma.19G253800	2.26604	0.00889955
Glyma.03G069701	1.41465	0.00950232	Glyma.18G174100	1.34915	0.00569464	Glyma.06G180900	2.2611	0.0194268
Glyma.04G137400	1.41459	0.0111998	Glyma.13G184500	1.34905	7.58385e-07	Glyma.08G006600	2.25977	0.00423278
Glyma.09G172100	1.41442	0.0032183	Glyma.07G015600	1.34818	0.0290972	Glyma.20G041500	2.25953	0.0158487
Glyma.17G023900	1.4142	0.0184992	Glyma.13G010100	1.34787	3.09812e-08	Glyma.13G338800	2.2592	0.00768934
Glyma.09G276400	1.41412	0.00360241	Glyma.01G069300	1.34735	0.00896396	Glyma.03G059600	2.25918	0.00889955
Glyma.09G053000	1.41401	0.00213998	Glyma.08G181500	1.34691	0.0277681	Glyma.05G092300	2.25845	7.9813e-05
Glyma.15G158200	1.41399	0.000970218	Glyma.09G201700	1.34623	5.6876e-07	Glyma.11G039501	2.2576	0.0204499
Glyma.11G169800	1.41384	0.00180957	Glyma.17G097651	1.34561	0.0146518	Glyma.18G122400	2.25746	0.00713489
Glyma.13G248200	1.41368	0.000601706	Glyma.03G258000	1.34538	9.01787e-09	Glyma.12G103400	2.2573	0.00252301
Glyma.08G178100	1.41366	9.34679e-06	Glyma.02G228600	1.34536	0.000805451	Glyma.09G035200	2.25696	0.0133497
Glyma.01G128100	1.41331	4.49705e-05	Glyma.11G216600	1.34506	0.0106829	Glyma.06G122100	2.25668	0.0141809
Glyma.14G178700	1.41317	2.99463e-07	Glyma.16G144100	1.34454	0.000355343	Glyma.06G258400	2.25512	0.0331374
Glyma.15G145600	1.41188	0.0213113	Glyma.07G156200	1.34446	0.0165922	Glyma.02G183451	2.25454	0.0169418
Glyma.06G061900	1.41177	2.61015e-05	Glyma.19G002400	1.34431	0.0181243	Glyma.06G195633	2.25368	0.00889955
Glyma.06G284600	1.41169	0.0129626	Glyma.11G139033	1.34378	0.000469526	Glyma.01G133700	2.24991	0.0389226
Glyma.06G126300	1.41147	4.22127e-06	Glyma.16G058000	1.34341	0.0261075	Glyma.11G176318	2.24719	0.0138376
Glyma.20G074400	1.41146	0.00148331	Glyma.09G070500	1.34321	0.0176819	Glyma.14G100100	2.24472	0.019802
Glyma.20G213900	1.41036	0.00018101	Glyma.06G192050	1.34203	0.0245074	Glyma.08G054500	2.24263	0.0463205
Glyma.15G162667	1.41014	0.0193747	Glyma.08G365850	1.342	0.0241425	Glyma.05G214500	2.24215	0.00917291
Glyma.12G093700	1.4097	2.8871e-06	Glyma.04G134100	1.34147	0.00250811	Glyma.07G254100	2.24093	0.0311855
Glyma.04G230400	1.40964	0.000115073	Glyma.11G061750	1.34133	0.00314155	Glyma.01G103450	2.23658	0.0200455
Glyma.05G151300	1.40928	0.00111003	Glyma.11G180750	1.34074	0.0281332	Glyma.07G000200	2.23557	0.00755768
Glyma.01G085600	1.40919	0.00969709	Glyma.03G130700	1.34022	0.00307777	Glyma.02G127300	2.23433	0.00494476
Glyma.20G018200	1.40879	0.00286717	Glyma.09G187400	1.33931	1.54399e-14	Glyma.14G164800	2.23398	0.0168682
Glyma.19G073800	1.40806	0.0372509	Glyma.18G124300	1.33845	0.0499979	Glyma.08G268500	2.23374	0.0116104
Glyma.15G101600	1.40802	8.81328e-06	Glyma.08G112200	1.33812	0.0194529	Glyma.U007603	2.23251	0.0169418
Glyma.07G178100	1.40771	0.0140195	Glyma.08G040900	1.33777	0.0194529	Glyma.15G050900	2.232	0.0375909
Glyma.10G059200	1.40725	0.0303461	Glyma.16G037300	1.33705	0.0148291	Glyma.15G235200	2.23081	0.0234312
Glyma.01G129100	1.40688	6.70596e-06	Glyma.20G201600	1.3362	0.0194529	Glyma.05G080166	2.22848	0.0169418
Glyma.01G016600	1.40686	0.000992487	Glyma.03G082900	1.33575	0.00152499	Glyma.08G292750	2.22739	0.0365219
Glyma.07G051500	1.40681	0.000122394	Glyma.U031211	1.33564	0.0270919	Glyma.08G298100	2.22681	0.0403747
Glyma.07G109200	1.40657	1.16121e-05	Glyma.11G054600	1.33542	0.000288633	Glyma.15G017800	2.22585	0.0471536
Glyma.13G315400	1.40651	0.013234	Glyma.13G249500	1.33507	0.0336215	Glyma.14G105250	2.22531	0.0125838
Glyma.13G035100	1.40605	1.02828e-06	Glyma.20G199600	1.33483	0.000716548	Glyma.14G116300	2.22462	0.0358533
Glyma.17G251100	1.40542	0.000690101	Glyma.10G258100	1.33343	0.0388224	Glyma.06G307900	2.2235	0.0239443
Glyma.16G192151	1.40531	0.00120314	Glyma.08G109800	1.33342	0.0177007	Glyma.02G306900	2.22321	0.00791777
Glyma.12G131466	1.40516	0.00637652	Glyma.06G034300	1.33314	0.000849662	Glyma.14G153450	2.22082	0.0169418
Glyma.10G019700	1.4049	0.00154507	Glyma.16G100400	1.33299	2.29254e-10	Glyma.14G063000	2.21916	0.0169418
Glyma.03G147800	1.40474	0.0271792	Glyma.13G180900	1.33248	2.52968e-18	Glyma.15G062600	2.21867	0.00889955
Glyma.20G237700	1.40473	0.0175307	Glyma.20G147802	1.33242	0.0153185	Glyma.19G024600	2.21747	0.0051967
Glyma.07G241400	1.40449	0.00848375	Glyma.08G032400	1.33169	0.0301416	Glyma.19G040700	2.21642	0.0475835
Glyma.04G054200	1.40382	0.00163204	Glyma.14G037800	1.33144	0.0443205	Glyma.15G219800	2.21453	0.0204434
Glyma.07G265000	1.40371	0.000365813	Glyma.02G088550	1.33062	0.0406877	Glyma.09G019000	2.21403	0.0365522
Glyma.07G199700	1.4033	0.0241098	Glyma.15G073000	1.33012	2.66545e-05	Glyma.11G087300	2.21305	0.0467013
Glyma.15G040700	1.40288	3.06666e-06	Glyma.19G084700	1.3301	0.0436193	Glyma.02G226366	2.21246	0.0259337
Glyma.10G228500	1.40213	7.96794e-06	Glyma.09G087200	1.32988	0.00499524	Glyma.09G183400	2.21207	0.0426295
Glyma.05G232700	1.40211	6.65281e-09	Glyma.17G191733	1.32931	0.019414	Glyma.03G241200	2.20878	0.0169418
Glyma.16G109300	1.40149	1.6381e-05	Glyma.18G116350	1.32924	0.0194529	Glyma.20G162751	2.20878	0.0147935
Glyma.05G066300	1.40092	0.0491884	Glyma.01G021700	1.32823	0.0188691	Glyma.16G129102	2.20524	0.0390376
Glyma.15G103400	1.39941	0.0131562	Glyma.13G202300	1.328	1.8418e-05	Glyma.03G149132	2.19433	0.0123238
Glyma.13G308000	1.39925	0.00227726	Glyma.08G097500	1.32782	0.0454125	Glyma.11G186601	2.19409	0.0308689
Glyma.10G281000	1.39897	4.65264e-06	Glyma.18G037100	1.32708	0.000695288	Glyma.14G080701	2.19364	0.0464192
Glyma.09G065800	1.3984	0.0131891	Glyma.12G122266	1.32693	0.0104742	Glyma.06G079050	2.19357	0.0325442
Glyma.04G217000	1.39825	0.00188517	Glyma.05G120900	1.32662	0.0366142	Glyma.07G029150	2.19292	0.00787546
Glyma.10G041800	1.39818	0.00210714	Glyma.02G044400	1.32647	0.0232127	Glyma.01G242600	2.19026	0.00100659
Glyma.06G106400	1.39789	0.016194	Glyma.14G121700	1.32588	0.0302156	Glyma.11G113200	2.18687	0.0477951
Glyma.14G204200	1.39778	0.0160715	Glyma.06G193600	1.32584	0.000904527	Glyma.19G175150	2.1865	0.0326905
Glyma.04G071900	1.3976	1.26351e-09	Glyma.11G074200	1.32529	0.0135923	Glyma.16G142750	2.18572	0.0326905
Glyma.17G076100	1.39753	0.0022522	Glyma.15G117600	1.32498	0.0146316	Glyma.19G061300	2.18563	0.0302686
Glyma.10G182100	1.39703	0.0252345	Glyma.13G298800	1.32469	0.0104742	Glyma.18G051200	2.18441	0.0211788
Glyma.09G005700	1.39627	1.76595e-07	Glyma.05G160533	1.32389	0.0194529	Glyma.14G028650	2.1841	0.0236851
Glyma.08G021900	1.39615	2.27325e-06	Glyma.15G084900	1.3238	2.48391e-07	Glyma.15G095600	2.18133	0.01712
Glyma.10G244550	1.39543	0.00252858	Glyma.19G087451	1.32368	0.000717763	Glyma.20G105200	2.1796	0.035958
[truncated: 5,803 more rows]

## Sheet: Tab.S3
Table S3. MapMan pathway enrichment analysis
Salt				Drought				Heat
bin	name	elements	p-value	bin	name	elements	p-value	bin	name	elements	p-value
20.2.1	stress.abiotic.heat	40	5.43487e-10	33.2	development.late embryogenesis abundant	11	0.000218105	26	misc	146	8.55017e-05
20	stress	164	5.94122e-06	33	development	122	0.000915313	30.2	signalling.receptor kinases	48	0.00199449
33.2	development.late embryogenesis abundant	12	1.36357e-05	20.2.1	stress.abiotic.heat	34	0.00103496	20	stress	86	0.0059032
20.2	stress.abiotic	76	2.01045e-05	20.2	stress.abiotic	74	0.00131547	17.5.2	hormone metabolism.ethylene.signal transduction	10	0.00786716
30.3	signalling.calcium	41	0.000212394	29	protein	255	0.00163148	35.1.5	not assigned.no ontology.pentatricopeptide (PPR) repeat-containing protein	52	0.00954279
30	signalling	229	0.000789638	17.1	hormone metabolism.abscisic acid	18	0.00212976	26.9	misc.glutathione S transferases	6	0.00957778
16.2.1	secondary metabolism.phenylpropanoids.lignin biosynthesis	11	0.000957312	29.5.11.4	protein.degradation.ubiquitin.E3	62	0.00218252	11.8	lipid metabolism.''exotics'' (steroids, squalene etc)	5	0.0133064
30.2.17	signalling.receptor kinases.DUF 26	11	0.00285928	29.5.11	protein.degradation.ubiquitin	72	0.00272807	16.8.4	secondary metabolism.flavonoids.flavonols	5	0.014975
30.2.20	signalling.receptor kinases.wheat LRK10 like	8	0.00287454	30.2.22	signalling.receptor kinases.proline extensin like	6	0.00321339	17.5	hormone metabolism.ethylene	14	0.0166844
1	PS	39	0.00327747	27.3.12	RNA.regulation of transcription.C3H zinc finger family	4	0.00680917	26.1	misc.cytochrome P450	25	0.0172
28	DNA	41	0.00337537	3.1	minor CHO metabolism.raffinose family	8	0.00840405	20.2.1	stress.abiotic.heat	31	0.0176959
17.1	hormone metabolism.abscisic acid	17	0.0034532	29.5.11.4.2	protein.degradation.ubiquitin.E3.RING	37	0.00913819	27.3.64	RNA.regulation of transcription.PHOR1	2	0.0215926
10.2	cell wall.cellulose synthesis	16	0.00528229	17.1.1.1	hormone metabolism.abscisic acid.synthesis-degradation.synthesis	4	0.0109056	26.12	misc.peroxidases	11	0.0217817
1.1	PS.lightreaction	30	0.00548852	34.3	transport.amino acids	14	0.0127011	16	secondary metabolism	53	0.0281025
3.1	minor CHO metabolism.raffinose family	6	0.00561237	13.1.3.6.1	amino acid metabolism.synthesis.aspartate family.misc.homoserine	2	0.0150773	34.9	transport.metabolite transporters at the mitochondrial membrane	4	0.0282926
30.2.24	signalling.receptor kinases.S-locus glycoprotein like	4	0.00580402	13.1.3.6		2	0.0150773	16.8.4.1	secondary metabolism.flavonoids.flavonols.dihydrokaempferol 4-reductase	2	0.0286355
3	minor CHO metabolism	23	0.00617773	3	minor CHO metabolism	29	0.0170891	27.3.24	RNA.regulation of transcription.MADS box transcription factor family	11	0.0287493
26.22	misc.short chain dehydrogenase/reductase (SDR)	11	0.00664432	30.1	signalling.in sugar and nutrient physiology	11	0.0182212	13.1.3.6.1	amino acid metabolism.synthesis.aspartate family.misc.homoserine	2	0.0289821
16	secondary metabolism	95	0.00672352	30.1.1	signalling.in sugar and nutrient physiology	11	0.0182212	13.1.3.6		2	0.0289821
16.2.1.6	secondary metabolism.phenylpropanoids.lignin biosynthesis.CCoAOMT	4	0.0077157	29.5	protein.degradation	144	0.0191019	30.2.3	signalling.receptor kinases.leucine rich repeat III	5	0.0290274
33	development	146	0.00788926	20.2.3	stress.abiotic.drought/salt	11	0.019477	20.1	stress.biotic	38	0.0295519
27.3.23	RNA.regulation of transcription.HSF,Heat-shock transcription factor family	7	0.00846556	29.2	protein.synthesis	12	0.0199836	33.1	development.storage proteins	4	0.0304095
10.5.1	cell wall.cell wall proteins.AGPs	14	0.0100388	20.1.7.6.1	stress.biotic.PR-proteins.proteinase inhibitors.trypsin inhibitor	2	0.0221033	16.2	secondary metabolism.phenylpropanoids	13	0.0314984
17.1.3	hormone metabolism.abscisic acid.induced-regulated-responsive-activated	9	0.0108835	3.1.1.1	minor CHO metabolism.raffinose family.galactinol synthases.known	2	0.0256205	34.15	transport.potassium	4	0.0322987
27.3.3	RNA.regulation of transcription.AP2/EREBP, APETALA2/Ethylene-responsive element binding protein family	28	0.0113725	11.4	lipid metabolism.TAG synthesis	3	0.0257354	16.8.5	secondary metabolism.flavonoids.isoflavonols	3	0.0330156
11.9.3.1	lipid metabolism.lipid degradation.lysophospholipases.phospholipase D	3	0.0139218	16.2.1.10	secondary metabolism.phenylpropanoids.lignin biosynthesis.CAD	2	0.0264462	16.2.1.10	secondary metabolism.phenylpropanoids.lignin biosynthesis.CAD	2	0.0336946
27.3.27	RNA.regulation of transcription.NAC domain transcription factor family	5	0.0149224	27.3.63	RNA.regulation of transcription.PHD finger transcription factor	2	0.0284152	33.2	development.late embryogenesis abundant	7	0.0338753
34.6	transport.sulphate	6	0.015547	23.3.3	nucleotide metabolism.salvage.NUDIX hydrolases	3	0.0292366	3	minor CHO metabolism	16	0.0340621
28.1	DNA.synthesis/chromatin structure	24	0.0177628	26.3.4	misc.gluco-, galacto- and mannosidases.endoglucanase	6	0.0312527	29.5.9	protein.degradation.AAA type	3	0.0363316
29.5.11.1	protein.degradation.ubiquitin.ubiquitin	3	0.017841	13.1.4.4	amino acid metabolism.synthesis.branched chain group.leucine specific	2	0.0318203	1	PS	10	0.0376605
29.5.3	protein.degradation.cysteine protease	11	0.0179971	13.1.4.4.1	amino acid metabolism.synthesis.branched chain group.leucine specific.2-isopropylmalate synthase	2	0.0318203	17.2.3	hormone metabolism.auxin.induced-regulated-responsive-activated	16	0.0431482
3.1.1	minor CHO metabolism.raffinose family.galactinol synthases	3	0.018625	34.4	transport.nitrate	7	0.0333245	34.6	transport.sulphate	2	0.0450217
17	hormone metabolism	138	0.0194308	29.2.1		6	0.0333658	1.1	PS.lightreaction	8	0.0463294
10.5	cell wall.cell wall proteins	19	0.0205042	26.7	misc.oxidases - copper, flavone etc.	23	0.0346447	26.22	misc.short chain dehydrogenase/reductase (SDR)	7	0.0495344
10.2.1	cell wall.cellulose synthesis.cellulose synthase	10	0.0210188	16.2.1	secondary metabolism.phenylpropanoids.lignin biosynthesis	6	0.0353511	1.2	PS.photorespiration	2	0.0507285
17.7	hormone metabolism.jasmonate	7	0.0222831	3.1.2	minor CHO metabolism.raffinose family.raffinose synthases	4	0.0355208	17.5.1.1	hormone metabolism.ethylene.synthesis-degradation.1-aminocyclopropane-1-carboxylate synthase	2	0.0535805
17.7.1	hormone metabolism.jasmonate.synthesis-degradation	7	0.0222831	21.2.2	redox.ascorbate and glutathione.glutathione	3	0.0355698	29.3.1	protein.targeting.nucleus	2	0.0562765
10	cell wall	117	0.0232075	16	secondary metabolism	93	0.0378157	29.3	protein.targeting	8	0.0624192
27.3.32	RNA.regulation of transcription.WRKY domain transcription factor family	19	0.0232998	1.1	PS.lightreaction	7	0.0378724	2	major CHO metabolism	10	0.0633484
34.4	transport.nitrate	6	0.0255146	30	signalling	210	0.0386563	17	hormone metabolism	61	0.0640504
3.1.1.1	minor CHO metabolism.raffinose family.galactinol synthases.known	2	0.0258247	33.99	development.unspecified	100	0.0389577	28	DNA	28	0.0681874
27.4	RNA.RNA binding	7	0.0271288	26.22	misc.short chain dehydrogenase/reductase (SDR)	11	0.0392066	30	signalling	103	0.0698293
26.8	misc.nitrilases, *nitrile lyases, berberine bridge enzymes, reticuline oxidases, troponine reductases	13	0.0398516	13.1.3	amino acid metabolism.synthesis.aspartate family	7	0.0395855	29.5.11.3	protein.degradation.ubiquitin.E2	3	0.071191
27.3	RNA.regulation of transcription	352	0.0439333	11.9.2.1	lipid metabolism.lipid degradation.lipases.triacylglycerol lipase	6	0.0432885	30.1	signalling.phosphorelay	2	0.0715031
16.2	secondary metabolism.phenylpropanoids	24	0.0452334	1	PS	10	0.0462567	27.3.80	RNA.regulation of transcription.zf-HD	2	0.0730063
20.1.7	stress.biotic.PR-proteins	38	0.0452578	35.1.22	not assigned.no ontology.late embryogenesis abundant domain-containing protein	3	0.0470427	27.3.44	RNA.regulation of transcription.Chromatin Remodeling Factors	2	0.0767458
29.1	protein.aa activation	2	0.0461009	34.19.3	transport.Major Intrinsic Proteins.NIP	4	0.0480138	16.2.1	secondary metabolism.phenylpropanoids.lignin biosynthesis	6	0.0826243
34	transport	213	0.046167	35	not assigned	707	0.0481728	16.2.1.9	secondary metabolism.phenylpropanoids.lignin biosynthesis.COMT	1	0.083364
20.1.7.6	stress.biotic.PR-proteins.proteinase inhibitors	2	0.0512523	2.1	major CHO metabolism.synthesis	6	0.0486144	20.1.7.6	stress.biotic.PR-proteins.proteinase inhibitors	1	0.0837627
20.1.7.6.1	stress.biotic.PR-proteins.proteinase inhibitors.trypsin inhibitor	2	0.0512523	1.1.2	PS.lightreaction.photosystem I	3	0.0498164	20.1.7.6.1	stress.biotic.PR-proteins.proteinase inhibitors.trypsin inhibitor	1	0.0837627
26.1	misc.cytochrome P450	40	0.0541379	1.1.2.2	PS.lightreaction.photosystem I.PSI polypeptide subunits	3	0.0498164	11.4	lipid metabolism.TAG synthesis	3	0.0844243
34.8	transport.metabolite transporters at the envelope membrane	5	0.0588747	27.3.15	RNA.regulation of transcription.CCAAT box binding factor family, HAP3	3	0.0525707	20.2	stress.abiotic	48	0.084923
17.6.1.13	hormone metabolism.gibberelin.synthesis-degradation.GA2 oxidase	2	0.0612477	20.1.7	stress.biotic.PR-proteins	35	0.0528177	26.23	misc.rhodanese	1	0.0853733
17.5.2	hormone metabolism.ethylene.signal transduction	11	0.0612997	17.1.3	hormone metabolism.abscisic acid.induced-regulated-responsive-activated	8	0.0533621	17.2	hormone metabolism.auxin	17	0.0855579
26	misc	278	0.0626989	21	redox	25	0.0543085	17.1.1.1	hormone metabolism.abscisic acid.synthesis-degradation.synthesis	1	0.0859837
29.3.4.99	protein.targeting.secretory pathway.unspecified	2	0.0634689	29.5.11.4.3	protein.degradation.ubiquitin.E3.SCF	23	0.0559192	17.1.1.1.11	hormone metabolism.abscisic acid.synthesis-degradation.synthesis.short chain alcohol dehydrogenmase (ABA2)	1	0.0859837
1.1.1	PS.lightreaction.photosystem II	12	0.063513	29.5.11.4.3.2	protein.degradation.ubiquitin.E3.SCF.FBOX	23	0.0559192	23.3.3	nucleotide metabolism.salvage.NUDIX hydrolases	2	0.0889097
35.1	not assigned.no ontology	213	0.0638869	20.2.2	stress.abiotic.cold	3	0.0574595	29.2.1.1		3	0.089538
20.1	stress.biotic	87	0.0655501	27.3.11	RNA.regulation of transcription.C2H2 zinc finger family	26	0.0579657	29.2.1.1.1		3	0.089538
26.2	misc.UDP glucosyl and glucoronyl transferases	25	0.068372	27.3.44	RNA.regulation of transcription.Chromatin Remodeling Factors	4	0.0585568	13.1.7	amino acid metabolism.synthesis.histidine	1	0.0901437
27.3.69	RNA.regulation of transcription.SET-domain transcriptional regulator family	5	0.0692092	10.1.10	cell wall.precursor synthesis.RHM	2	0.059699	13.1.7.4	amino acid metabolism.synthesis.histidine.glutamine amidotransferase/cyclase	1	0.0901437
22	polyamine metabolism	4	0.0697626	17.1.2	hormone metabolism.abscisic acid.signal transduction	3	0.0604269	10.6.2	cell wall.degradation.mannan-xylose-arabinose-fucose	3	0.0918756
16.2.1.10	secondary metabolism.phenylpropanoids.lignin biosynthesis.CAD	2	0.0700301	30.2.25	signalling.receptor kinases.wall associated kinase	5	0.0626611	30.5	signalling.G-proteins	12	0.0928385
11.1.10	lipid metabolism.FA synthesis and FA elongation.beta ketoacyl CoA synthase	3	0.0701272	10.5	cell wall.cell wall proteins	18	0.06398	29.5.4	protein.degradation.aspartate protease	5	0.0936642
23.1.1	nucleotide metabolism.synthesis.pyrimidine	2	0.0703903	30.2.21	signalling.receptor kinases.lysine motif	3	0.066266	30.2.12	signalling.receptor kinases.leucine rich repeat XII	4	0.0940849
23.1	nucleotide metabolism.synthesis	2	0.0703903	33.1	development.storage proteins	8	0.0689026	34.99	transport.misc	13	0.0944858
19	tetrapyrrole synthesis	11	0.0707578	35.2	not assigned.unknown	504	0.0716293	10.5.3	cell wall.cell wall proteins.LRR	2	0.0950012
30.1	signalling.in sugar and nutrient physiology	11	0.0732371	10	cell wall	125	0.0739009	29.2.1.1.1.1	protein.synthesis.ribosomal protein.prokaryotic.chloroplast.30S subunit	1	0.0953477
30.1.1	signalling.in sugar and nutrient physiology	11	0.0732371	17.7.1.4	hormone metabolism.jasmonate.synthesis-degradation.allene oxidase cyclase	2	0.0785239	29.2.1.1.1.1.16	protein.synthesis.ribosomal protein.prokaryotic.chloroplast.30S subunit.S16	1	0.0953477
4.1	glycolysis.cytosolic branch	7	0.0732728	13.2.4	amino acid metabolism.degradation.branched-chain group	4	0.0817554	10.5.4	cell wall.cell wall proteins.HRGP	1	0.096238
29.5.11	protein.degradation.ubiquitin	85	0.0772696	3.2	minor CHO metabolism.trehalose	6	0.0827663	27.3.32	RNA.regulation of transcription.WRKY domain transcription factor family	4	0.0970857
29.5.11.4.3	protein.degradation.ubiquitin.E3.SCF	18	0.0779117	13.1.3.4.12	amino acid metabolism.synthesis.aspartate family.methionine.homocysteine S-methyltransferase	2	0.0841168	13.2.7	amino acid metabolism.degradation.histidine	1	0.0987206
26.9	misc.glutathione S transferases	13	0.0797253	13.1.3.6.1.10	amino acid metabolism.synthesis.aspartate family.misc.homoserine.bifunctional aspartate kinase/homoserine dehydrogenase	1	0.0845755	13.1.1.2	amino acid metabolism.synthesis.central amino acid metabolism.aspartate	1	0.0991775
22.1	polyamine metabolism.synthesis	2	0.0798206	17.1.1.1.11	hormone metabolism.abscisic acid.synthesis-degradation.synthesis.short chain alcohol dehydrogenmase (ABA2)	1	0.0867333	13.1.1.2.1	amino acid metabolism.synthesis.central amino acid metabolism.aspartate.aspartate aminotransferase	1	0.0991775
21.3	redox.heme	1	0.0833231	13.1.3.6.1.1	amino acid metabolism.synthesis.aspartate family.misc.homoserine.aspartate kinase	1	0.0868616	1.1.4	PS.lightreaction.ATP synthase	1	0.100558
21.2	redox.ascorbate and glutathione	12	0.083363	6.2	gluconeogenese/ glyoxylate cycle.malate synthase	1	0.0884132	1.1.4.1	PS.lightreaction.ATP synthase.alpha subunit	1	0.100558
29.5.11.4.3.1	protein.degradation.ubiquitin.E3.SCF.SKP	1	0.0846197	30.2.1	signalling.receptor kinases.leucine rich repeat I	1	0.088674	11.8.1	lipid metabolism.''exotics'' (steroids, squalene etc).sphingolipids	2	0.100602
11.9.3	lipid metabolism.lipid degradation.lysophospholipases	10	0.0857513	30.2.99	signalling.receptor kinases.misc	9	0.0886783	6.4	gluconeogenese/ glyoxylate cycle.PEPCK	1	0.101022
13.1.4.4	amino acid metabolism.synthesis.branched chain group.leucine specific	1	0.0858125	5.3	fermentation.ADH	1	0.08946	3.2.2	minor CHO metabolism.trehalose.TPP	1	0.101487
13.1.4.4.1	amino acid metabolism.synthesis.branched chain group.leucine specific.2-isopropylmalate synthase	1	0.0858125	29.4.1.55	protein.postranslational modification.kinase.receptor like cytoplasmatic kinase V	1	0.0911823	3.2	minor CHO metabolism.trehalose	1	0.101487
29.7	protein.glycosylation	3	0.0858557	16.5.1.1.4	secondary metabolism.sulfur-containing.glucosinolates.synthesis.shared	1	0.0934746	23.3	nucleotide metabolism.salvage	7	0.102704
11.1.4	lipid metabolism.FA synthesis and FA elongation.ACP oxoacyl reductase	1	0.0865347	16.5.1.1.4.1	secondary metabolism.sulfur-containing.glucosinolates.synthesis.shared.CYP83B1 phenylacetaldoxime monooxygenase	1	0.0934746	29.2.1.2.2.30	protein.synthesis.ribosomal protein.eukaryotic.60S subunit.L30	1	0.106476
30.2.21	signalling.receptor kinases.lysine motif	3	0.0872508	30.6	signalling.MAP kinases	6	0.0939738	30.1	signalling.in sugar and nutrient physiology	7	0.109743
34.14	transport.unspecified cations	7	0.0892739	23.4.3	nucleotide metabolism.phosphotransfer and pyrophosphatases.uridylate kinase	1	0.0948445	30.1.1	signalling.in sugar and nutrient physiology	7	0.109743
29	protein	285	0.0895742	17.1.1.1.1	hormone metabolism.abscisic acid.synthesis-degradation.synthesis.zeaxanthin epoxidase	1	0.0949824	17.7.1.5	hormone metabolism.jasmonate.synthesis-degradation.12-Oxo-PDA-reductase	1	0.111658
25.1	C1-metabolism.glycine hydroxymethyltransferase	1	0.0903446	29.1.40	protein.aa activation.bifunctional aminoacyl-tRNA synthetase	1	0.0983396	29.2.1.2.2.14	protein.synthesis.ribosomal protein.eukaryotic.60S subunit.L14	1	0.11191
29.2	protein.synthesis	24	0.0904148	35.1.26	not assigned.no ontology.DC1 domain containing protein	1	0.100053	27.3.67	RNA.regulation of transcription.putative transcription regulator	10	0.112707
26.3.3	misc.gluco-, galacto- and mannosidases.alpha-mannosidase	1	0.0914756	23.4.1	nucleotide metabolism.phosphotransfer and pyrophosphatases.adenylate kinase	1	0.100197	16.8.3.2	secondary metabolism.flavonoids.dihydroflavonols.flavanone 3-dioxygenase	1	0.114707
29.5.9	protein.degradation.AAA type	6	0.0919217	16.4	secondary metabolism.N misc	6	0.100223	11.9.3.2	lipid metabolism.lipid degradation.lysophospholipases.carboxylesterase	1	0.118874
13.1.6.5	amino acid metabolism.synthesis.aromatic aa.tryptophan	2	0.0921236	3.2.3	minor CHO metabolism.trehalose.potential TPS/TPP	1	0.100486	13.1.6.3	amino acid metabolism.synthesis.aromatic aa.phenylalanine	1	0.119139
29.5.1	protein.degradation.subtilases	14	0.0924977	29.5.11.20	protein.degradation.ubiquitin.proteasom	2	0.100993	13.1.6.3.1	amino acid metabolism.synthesis.aromatic aa.phenylalanine.arogenate dehydratase / prephenate dehydratase	1	0.119139
27.3.24	RNA.regulation of transcription.MADS box transcription factor family	11	0.0929925	17.1.1	hormone metabolism.abscisic acid.synthesis-degradation	7	0.104154	13.1.3.6.1.10	amino acid metabolism.synthesis.aspartate family.misc.homoserine.bifunctional aspartate kinase/homoserine dehydrogenase	1	0.119403
29.2.1.2.1.10	protein.synthesis.ribosomal protein.eukaryotic.40S subunit.S10	1	0.0931294	6.9	gluconeogenese/ glyoxylate cycle.isocitrate lyase	1	0.107452	1.1.1	PS.lightreaction.photosystem II	1	0.121538
11.8.10	lipid metabolism.'exotics' (steroids, squalene etc).phosphatidylcholinesterol O-acyltransferase	1	0.0946772	3.4.4	minor CHO metabolism.myo-inositol.myo inositol oxygenases	2	0.109677	1.1.1.2	PS.lightreaction.photosystem II.PSII polypeptide subunits	1	0.121538
5.3	fermentation.ADH	1	0.0955896	34.6	transport.sulphate	5	0.11015	17.5.1.2	hormone metabolism.ethylene.synthesis-degradation.1-aminocyclopropane-1-carboxylate oxidase	2	0.122394
1.1.2	PS.lightreaction.photosystem I	8	0.096327	13.2.2.1	amino acid metabolism.degradation.glutamate family.glutamine	1	0.110842	17.4.2	hormone metabolism.cytokinin.signal transduction	1	0.122888
19.14	tetrapyrrole synthesis.protochlorophyllide reductase	1	0.0979679	26.24	misc.GCN5-related N-acetyltransferase	3	0.111576	20.2.3	stress.abiotic.drought/salt	4	0.12393
29.2.1.1		5	0.0983523	11.1.9	lipid metabolism.FA synthesis and FA elongation.long chain fatty acid CoA ligase	3	0.112576	13.2.6.3	amino acid metabolism.degradation.aromatic aa.tryptophan	1	0.123976
4.2.15	glycolysis.plastid branch.pyruvate kinase (PK)	1	0.0985028	17.3.1.1.4	hormone metabolism.brassinosteroid.synthesis-degradation.BRs.BR6OX	1	0.113519	11.9.4.3	lipid metabolism.lipid degradation.beta-oxidation.enoyl CoA hydratase	1	0.123976
35.1.7	not assigned.no ontology.AT hook motif-containing protein	2	0.0993467	25.1	C1-metabolism.glycine hydroxymethyltransferase	1	0.113678	13.2.6	amino acid metabolism.degradation.aromatic aa	1	0.123976
27.3.64	RNA.regulation of transcription.PHOR1	5	0.101138	3.1.2.1	minor CHO metabolism.raffinose family.raffinose synthases.known	1	0.114475	13.1.3.6.1.1	amino acid metabolism.synthesis.aspartate family.misc.homoserine.aspartate kinase	1	0.125898
11.9.4.13	lipid metabolism.lipid degradation.beta-oxidation.acyl CoA reductase	1	0.101899	10.5.3	cell wall.cell wall proteins.LRR	8	0.114979	29.1	protein.aa activation	3	0.128229
27	RNA	374	0.103507	26	misc	274	0.115085	34.1	transport.p- and v-ATPases	6	0.128895
16.5.99	secondary metabolism.sulfur-containing.misc	1	0.103701	28.99	DNA.unspecified	5	0.116251	26.14	misc.oxygenases	1	0.134399
16.5.99.1	secondary metabolism.sulfur-containing.misc.alliinase	1	0.103701	11.8.2	lipid metabolism.''exotics'' (steroids, squalene etc).methylsterol monooxygenase	1	0.117058	11.3.2	lipid metabolism.Phospholipid synthesis.choline kinase	1	0.135858
17.3	hormone metabolism.brassinosteroid	15	0.104696	20.1	stress.biotic	81	0.117212	26.6	misc.O-methyl transferases	1	0.137625
27.3.22	RNA.regulation of transcription.HB,Homeobox transcription factor family	21	0.106276	26.3.5	misc.gluco-, galacto- and mannosidases.glycosyl hydrolase family 5	1	0.117384	35.1	not assigned.no ontology	153	0.137905
22.1.2	polyamine metabolism.synthesis.SAM decarboxylase	1	0.107526	17.7.1.10	hormone metabolism.jasmonate.synthesis-degradation.jasmonate-O-methyltransferase	1	0.118038	35.1.12	not assigned.no ontology.pumilio/Puf RNA-binding domain-containing protein	1	0.140008
3.1.2	minor CHO metabolism.raffinose family.raffinose synthases	2	0.109879	29.1	protein.aa activation	3	0.118247	34.1.2	transport.p- and v-ATPases.H+-exporting ATPase	1	0.14091
27.3.12	RNA.regulation of transcription.C3H zinc finger family	2	0.109879	16.2.1.9	secondary metabolism.phenylpropanoids.lignin biosynthesis.COMT	1	0.11919	30.2.20	signalling.receptor kinases.wheat LRK10 like	4	0.14591
11.1.15	lipid metabolism.FA synthesis and FA elongation.ACP desaturase	1	0.111461	29.3.2	protein.targeting.mitochondria	1	0.120018	8.1.3	TCA / org. transformation.TCA.aconitase	3	0.146291
17.3.1		8	0.112493	26.4.1	misc.beta 1,3 glucan hydrolases.glucan endo-1,3-beta-glucosidase	8	0.121184	30.2.25	signalling.receptor kinases.wall associated kinase	1	0.147974
16.5.1.1.2	secondary metabolism.sulfur-containing.glucosinolates.synthesis.aromatic	1	0.1125	30.7	signalling.14-3-3 proteins	2	0.121646	35.1.2	not assigned.no ontology.agenet domain-containing protein	1	0.149544
16.5.1.1.2.1	secondary metabolism.sulfur-containing.glucosinolates.synthesis.aromatic.CYP79A2 monooxygenase	1	0.1125	27.3.19	RNA.regulation of transcription.EIN3-like(EIL) transcription factor family	1	0.122529	11.2	lipid metabolism.FA desaturation	1	0.150493
17.1.1.1	hormone metabolism.abscisic acid.synthesis-degradation.synthesis	3	0.115718	11.9	lipid metabolism.lipid degradation	22	0.122636	11.2.4	lipid metabolism.FA desaturation.omega 6 desaturase	1	0.150493
4.1.3	glycolysis.cytosolic branch.phosphoglucomutase (PGM)	1	0.116272	3.4	minor CHO metabolism.myo-inositol	4	0.124539	4.2.13	glycolysis.plastid branch.phosphoglycerate mutase	1	0.151446
17.5	hormone metabolism.ethylene	23	0.117567	27.3.23	RNA.regulation of transcription.HSF,Heat-shock transcription factor family	7	0.125261	30.2.18	signalling.receptor kinases.extensin	1	0.153688
13.1.2.2	amino acid metabolism.synthesis.glutamate family.proline	1	0.117654	16.4.1	secondary metabolism.N misc.alkaloid-like	5	0.125588	1.1.5	PS.lightreaction.other electron carrier (ox/red)	1	0.15498
13.1.2.2.1	amino acid metabolism.synthesis.glutamate family.proline.delta 1-pyrroline-5-carboxylate synthetase	1	0.117654	20.2.99	stress.abiotic.unspecified	15	0.125944	1.1.5.4	PS.lightreaction.other electron carrier (ox/red).ferredoxin oxireductase	1	0.15498
27.3.40	RNA.regulation of transcription.Aux/IAA family	4	0.11809	11.9.2	lipid metabolism.lipid degradation.lipases	7	0.126238	29.2.1.2.2.24	protein.synthesis.ribosomal protein.eukaryotic.60S subunit.L24	1	0.156607
28.99	DNA.unspecified	13	0.119144	3.1.2.2	minor CHO metabolism.raffinose family.raffinose synthases.putative	3	0.129546	16.8.3.3	secondary metabolism.flavonoids.dihydroflavonols.flavonoid 3''-monooxygenase	1	0.156607
17.6.1.1	hormone metabolism.gibberelin.synthesis-degradation.copalyl diphosphate synthase	1	0.11936	29.5.11.4.5	protein.degradation.ubiquitin.E3.BTB/POZ Cullin3	1	0.129778	11	lipid metabolism	35	0.158717
26.6	misc.O-methyl transferases	1	0.120142	29.5.11.4.5.2	protein.degradation.ubiquitin.E3.BTB/POZ Cullin3.BTB/POZ	1	0.129778	2.2.1.3.1	major CHO metabolism.degradation.sucrose.invertases.neutral	1	0.1599
29.2.1.1.3	protein.synthesis.ribosomal protein.prokaryotic.unknown organellar	1	0.123952	2.1.2	major CHO metabolism.synthesis.starch	4	0.130635	16.8	secondary metabolism.flavonoids	22	0.160816
29.2.1.1.3.2	protein.synthesis.ribosomal protein.prokaryotic.unknown organellar.50S subunit	1	0.123952	2.1.2.2	major CHO metabolism.synthesis.starch.starch synthase	4	0.130635	4.2	glycolysis.plastid branch	4	0.162033
29.2.1.1.3.2.15	protein.synthesis.ribosomal protein.prokaryotic.unknown organellar.50S subunit.L15	1	0.123952	29.2.1.99	protein.synthesis.ribosomal protein.unknown	2	0.130929	1.1.40	PS.lightreaction.cyclic electron flow-chlororespiration	1	0.162236
27.3.10	RNA.regulation of transcription.C2C2(Zn) YABBY family	1	0.124113	17.2.2	hormone metabolism.auxin.signal transduction	1	0.132088	30.2.19	signalling.receptor kinases.legume-lectin	3	0.16545
19.99	tetrapyrrole synthesis.unspecified	2	0.124207	13.1.2.2	amino acid metabolism.synthesis.glutamate family.proline	1	0.132626	29.6	protein.folding	3	0.165844
16.1.3.3	secondary metabolism.isoprenoids.tocopherol biosynthesis.MPBQ/MSBQ methyltransferase	1	0.124919	13.1.2.2.1	amino acid metabolism.synthesis.glutamate family.proline.delta 1-pyrroline-5-carboxylate synthetase	1	0.132626	13.1.1.3	amino acid metabolism.synthesis.central amino acid metabolism.alanine	1	0.171139
17.5.1.2	hormone metabolism.ethylene.synthesis-degradation.1-aminocyclopropane-1-carboxylate oxidase	2	0.126384	16.1.3	secondary metabolism.isoprenoids.tocopherol biosynthesis	4	0.133138	13.1.1.3.11	amino acid metabolism.synthesis.central amino acid metabolism.alanine.alanine-glyoxylate aminotransferase	1	0.171139
16.8.3.1	secondary metabolism.flavonoids.dihydroflavonols.dihydrokaempferol 4-reductase	1	0.127691	35.1.16	not assigned.no ontology.speckle-type POZ protein-related	1	0.133165	8	TCA / org. transformation	9	0.171285
8.2.11	TCA / org. transformation.other organic acid transformaitons.atp-citrate lyase	1	0.130009	17.6.1.1	hormone metabolism.gibberelin.synthesis-degradation.copalyl diphosphate synthase	1	0.133886	27.1	RNA.processing	8	0.171674
29.1.18	protein.aa activation.glutamine-tRNA ligase	1	0.131349	29.3.4.99	protein.targeting.secretory pathway.unspecified	4	0.134857	29.2.1.1.1.2.20	protein.synthesis.ribosomal protein.prokaryotic.chloroplast.50S subunit.L20	1	0.171838
29.2.1.2.1.24	protein.synthesis.ribosomal protein.eukaryotic.40S subunit.S24	1	0.133038	6	gluconeogenese/ glyoxylate cycle	4	0.135586	26.3	misc.gluco-, galacto- and mannosidases	10	0.172108
12.3	N-metabolism.N-degradation	1	0.133718	2.1.1.3	major CHO metabolism.synthesis.sucrose.FBPase	1	0.135887	16.5	secondary metabolism.sulfur-containing	1	0.174658
12.3.1	N-metabolism.N-degradation.glutamate dehydrogenase	1	0.133718	16.1.3.2	secondary metabolism.isoprenoids.tocopherol biosynthesis.homogentisate phytyltransferase	1	0.13607	16.5.1	secondary metabolism.sulfur-containing.glucosinolates	1	0.174658
17.7.1.1	hormone metabolism.jasmonate.synthesis-degradation.lipases	1	0.134402	26.26	misc.aminotransferases	1	0.136253	16.5.1.1		1	0.174658
31.3.1	cell.cycle.peptidylprolyl isomerase	3	0.134576	26.26.1	misc.aminotransferases.aminotransferase class IV family protein	1	0.136253	16.5.1.1.3	secondary metabolism.sulfur-containing.glucosinolates.synthesis.indole.synthesis	1	0.174658
3.4.4	minor CHO metabolism.myo-inositol.myo inositol oxygenases	1	0.135776	29.2.1.99.99	protein.synthesis.ribosomal protein.unknown.unknown	1	0.138095	16.5.1.1.3.1	secondary metabolism.sulfur-containing.glucosinolates.synthesis.indole.CYP79B2 monooxygenase	1	0.174658
29.5	protein.degradation	151	0.136868	16.1.1.10	secondary metabolism.isoprenoids.non-mevalonate pathway.geranylgeranyl pyrophosphate synthase	1	0.138651	35.1.16	not assigned.no ontology.speckle-type POZ protein-related	1	0.176081
23.1.1.2	nucleotide metabolism.synthesis.pyrimidine.aspartate transcarbamoylase	1	0.137335	21.2	redox.ascorbate and glutathione	10	0.139403	11.5.2	lipid metabolism.glyceral metabolism.Glycerol-3-phosphate dehydrogenase (NAD+)	1	0.177513
27.3.29	RNA.regulation of transcription.TCP transcription factor family	4	0.137484	13.1.7	amino acid metabolism.synthesis.histidine	1	0.139769	27.3.65	RNA.regulation of transcription.Polycomb Group (PcG)	1	0.179676
30.2	signalling.receptor kinases	124	0.138305	13.1.7.4	amino acid metabolism.synthesis.histidine.glutamine amidotransferase/cyclase	1	0.139769	11.9.4.13	lipid metabolism.lipid degradation.beta-oxidation.acyl CoA reductase	1	0.179676
18.3	Co-factor and vitamine metabolism.riboflavin	2	0.140702	27.3.67	RNA.regulation of transcription.putative transcription regulator	16	0.143609	29.2.1.2.2.9	protein.synthesis.ribosomal protein.eukaryotic.60S subunit.L9	1	0.181859
19.2	tetrapyrrole synthesis.glu-tRNA reductase	1	0.141204	27.3.24	RNA.regulation of transcription.MADS box transcription factor family	8	0.14454	29.4	protein.postranslational modification	41	0.182774
27.3.9	RNA.regulation of transcription.C2C2(Zn) GATA transcription factor family	6	0.141577	26.28	misc.GDSL-motif lipase	26	0.145313	35.1.22	not assigned.no ontology.late embryogenesis abundant domain-containing protein	2	0.183524
1.3	PS.calvin cyle	7	0.142485	35.1.40	not assigned.no ontology.glycine rich proteins	6	0.146126	16.2.1.7	secondary metabolism.phenylpropanoids.lignin biosynthesis.CCR1	1	0.18517
29.7.3	protein.glycosylation.mannosyl-oligosaccharide alpha-1,2-mannosidase	1	0.147899	16.8.2.2	secondary metabolism.flavonoids.chalcones.chalcone isomerase	1	0.147985	3.8	minor CHO metabolism.galactose	4	0.188125
26.23	misc.rhodanese	1	0.148637	30.2	signalling.receptor kinases	102	0.148326	11.9.3.1	lipid metabolism.lipid degradation.lysophospholipases.phospholipase D	2	0.189049
17.7.1.10	hormone metabolism.jasmonate.synthesis-degradation.jasmonate-O-methyltransferase	1	0.150681	4	glycolysis	8	0.150046	30.8	signalling.misc	2	0.190115
3.5	minor CHO metabolism.others	7	0.150787	2.2.1.3.3	major CHO metabolism.degradation.sucrose.invertases.vacuolar	1	0.151532	29.5.11.4	protein.degradation.ubiquitin.E3	36	0.196448
17.3.1.2.99	hormone metabolism.brassinosteroid.synthesis-degradation.sterols.other	1	0.151993	27.3.41	RNA.regulation of transcription.B3 transcription factor family	3	0.154055	29.2.1.99.1	protein.synthesis.ribosomal protein.unknown.small subunit	1	0.196918
27.3.99	RNA.regulation of transcription.unclassified	23	0.152283	11.3	lipid metabolism.Phospholipid synthesis	10	0.154964	29.2.1.99.1.4	protein.synthesis.ribosomal protein.unknown.small subunit.S4	1	0.196918
1.1.1.1	PS.lightreaction.photosystem II.LHC-II	5	0.153253	27.3.6	RNA.regulation of transcription.bHLH,Basic Helix-Loop-Helix family	20	0.155084	30.2.26	signalling.receptor kinases.crinkly like	1	0.198862
35.1.40	not assigned.no ontology.glycine rich proteins	4	0.154145	29.4.1	protein.postranslational modification.kinase	21	0.15517	16.1.3.2	secondary metabolism.isoprenoids.tocopherol biosynthesis.homogentisate phytyltransferase	1	0.201214
29.5.11.4	protein.degradation.ubiquitin.E3	66	0.154281	23.4.99	nucleotide metabolism.phosphotransfer and pyrophosphatases.misc	2	0.156537	16.1.5	secondary metabolism.isoprenoids.terpenoids	2	0.205227
16.8.3.2	secondary metabolism.flavonoids.dihydroflavonols.flavanone 3-dioxygenase	1	0.154644	5	fermentation	9	0.15732	26.28	misc.GDSL-motif lipase	11	0.208106
29.3.4.3	protein.targeting.secretory pathway.vacuole	2	0.1561	18.4.7	Co-factor and vitamine metabolism.pantothenate.phosphopantothenoylcysteine decarboxylase (PPCDC)	1	0.157381	28.1	DNA.synthesis/chromatin structure	18	0.208222
17.6.1.3	hormone metabolism.gibberelin.synthesis-degradation.ent-kaurene oxidase	1	0.156366	16.1.4.10	secondary metabolism.isoprenoids.carotenoids.carotenoid cleavage dioxygenase	1	0.159025	3.8.1	minor CHO metabolism.galactose.galactokinases	1	0.21205
29.2.2	protein.synthesis.misc ribosomal protein	2	0.158146	27.3.64	RNA.regulation of transcription.PHOR1	6	0.159609	27.3.54	RNA.regulation of transcription.Histone acetyltransferases	1	0.212869
16.1.3.2	secondary metabolism.isoprenoids.tocopherol biosynthesis.homogentisate phytyltransferase	1	0.158296	13.1.4.1.4	amino acid metabolism.synthesis.branched chain group.common.branched-chain amino acid aminotransferase	1	0.161932	26.2	misc.UDP glucosyl and glucoronyl transferases	13	0.214206
29.2.1.2.1.11	protein.synthesis.ribosomal protein.eukaryotic.40S subunit.S11	1	0.159658	18.4.1	Co-factor and vitamine metabolism.pantothenate.branched-chain amino acid aminotransferase	1	0.161932	29.5.11	protein.degradation.ubiquitin	44	0.21593
13.2.7	amino acid metabolism.degradation.histidine	1	0.159853	3.1.3	minor CHO metabolism.raffinose family.stachyose synthases	1	0.16277	16.1.1	secondary metabolism.isoprenoids.non-mevalonate pathway	2	0.216459
27.3.15	RNA.regulation of transcription.CCAAT box binding factor family, HAP3	4	0.160125	29.5.1	protein.degradation.subtilases	16	0.167171	4.1	glycolysis.cytosolic branch	4	0.216569
13.1.4	amino acid metabolism.synthesis.branched chain group	2	0.160351	10.1.4	cell wall.precursor synthesis.UGD	1	0.167652	34.3	transport.H+ transporting pyrophosphatase	1	0.217832
8.1.6	TCA / org. transformation.TCA.succinyl-CoA ligase	1	0.162013	29.5.9	protein.degradation.AAA type	4	0.168599	27.3.20	RNA.regulation of transcription.G2-like transcription factor family, GARP	2	0.218521
29.5.11.4.3.2	protein.degradation.ubiquitin.E3.SCF.FBOX	17	0.163021	17.3.2.1	hormone metabolism.brassinosteroid.signal transduction.BRI	2	0.174565	27.3.23	RNA.regulation of transcription.HSF,Heat-shock transcription factor family	4	0.219282
13.2.4	amino acid metabolism.degradation.branched-chain group	5	0.163315	29.2.1.2		2	0.178033	27.3.11	RNA.regulation of transcription.C2H2 zinc finger family	14	0.22044
11	lipid metabolism	68	0.164452	17.5.3	hormone metabolism.ethylene.induced-regulated-responsive-activated	4	0.180432	4.2.15	glycolysis.plastid branch.pyruvate kinase (PK)	1	0.220765
9.2	mitochondrial electron transport / ATP synthesis.NADH-DH.type II	3	0.164767	4.2.6	glycolysis.plastid branch.pyrophosphate-fructose-6-P phosphotransferase	1	0.182271	30.2.24	signalling.receptor kinases.S-locus glycoprotein like	2	0.221193
1.1.2.2	PS.lightreaction.photosystem I.PSI polypeptide subunits	7	0.165511	34.5	transport.ammonium	2	0.185447	6.2	gluconeogenese/ glyoxylate cycle.malate synthase	1	0.221608
30.1	signalling.phosphorelay	2	0.165537	13.1.6.4	amino acid metabolism.synthesis.aromatic aa.tyrosine	1	0.186186	13.2.3.5	amino acid metabolism.degradation.aspartate family.lysine	1	0.223726
29.4	protein.postranslational modification	82	0.167725	13.1.6.4.1	amino acid metabolism.synthesis.aromatic aa.tyrosine.arogenate dehydrogenase & prephenate dehydrogenase	1	0.186186	35	not assigned	428	0.227476
35.1.42	not assigned.no ontology.proline rich family	2	0.168536	13.2.4.4	amino acid metabolism.degradation.branched-chain group.leucine	3	0.187535	17.6.1.3	hormone metabolism.gibberelin.synthesis-degradation.ent-kaurene oxidase	1	0.228437
20.2.99	stress.abiotic.unspecified	14	0.169525	27.3.32	RNA.regulation of transcription.WRKY domain transcription factor family	17	0.188106	29.4.1.59	protein.postranslational modification.kinase.receptor like cytoplasmatic kinase IX	3	0.233437
11.5	lipid metabolism.glyceral metabolism	2	0.170413	6.4	gluconeogenese/ glyoxylate cycle.PEPCK	1	0.189221	17.6.3	hormone metabolism.gibberelin.induced-regulated-responsive-activated	4	0.233649
11.5.2	lipid metabolism.glyceral metabolism.Glycerol-3-phosphate dehydrogenase (NAD+)	2	0.170413	13.1.4.1	amino acid metabolism.synthesis.branched chain group.common	2	0.189738	17.6.1.12	hormone metabolism.gibberelin.synthesis-degradation.GA3 oxidase	1	0.236739
17.7.1.2	hormone metabolism.jasmonate.synthesis-degradation.lipoxygenase	4	0.17292	11.1.4	lipid metabolism.FA synthesis and FA elongation.ACP oxoacyl reductase	1	0.190162	20.1.7	stress.biotic.PR-proteins	18	0.240392
15.2	metal handling.binding, chelation and storage	17	0.173475	27.3.35	RNA.regulation of transcription.bZIP transcription factor family	15	0.190585	23.3.1	nucleotide metabolism.salvage.phosphoribosyltransferases	3	0.241116
35.1.5	not assigned.no ontology.pentatricopeptide (PPR) repeat-containing protein	18	0.17351	23.3.1	nucleotide metabolism.salvage.phosphoribosyltransferases	4	0.190972	31.2	cell.division	4	0.242989
11.1	lipid metabolism.FA synthesis and FA elongation	17	0.174639	3.1.1.2	minor CHO metabolism.raffinose family.galactinol synthases.putative	1	0.191343	27.3.53	RNA.regulation of transcription.High mobility group (HMG) family	1	0.242991
29.8	protein.assembly and cofactor ligation	3	0.175284	3.5	minor CHO metabolism.others	6	0.192165	29.5.11.4.3	protein.degradation.ubiquitin.E3.SCF	15	0.244458
16.99	secondary metabolism.unspecified	1	0.176279	16.8.1.21	secondary metabolism.flavonoids.anthocyanins.anthocyanin 5-aromatic acyltransferase	2	0.192414	29.5.11.4.3.2	protein.degradation.ubiquitin.E3.SCF.FBOX	15	0.244458
16.8.2.1	secondary metabolism.flavonoids.chalcones.naringenin-chalcone synthase	1	0.177967	21.2.1	redox.ascorbate and glutathione.ascorbate	3	0.194361	13.2.2.1	amino acid metabolism.degradation.glutamate family.glutamine	1	0.245252
27.3.50	RNA.regulation of transcription.General Transcription	1	0.179454	30.5	signalling.G-proteins	18	0.194795	34.1	transport.nucleotides	3	0.245283
20.1.1	stress.biotic.respiratory burst	3	0.179554	24.2	Biodegradation of Xenobiotics.lactoylglutathione lyase	1	0.194919	8.1	TCA / org. transformation.TCA	5	0.251525
3.1.2.1	minor CHO metabolism.raffinose family.raffinose synthases.known	1	0.180522	16.5	secondary metabolism.sulfur-containing	5	0.196255	30.2.22	signalling.receptor kinases.proline extensin like	4	0.254213
17.8	hormone metabolism.salicylic acid	5	0.183268	11.8.1.3	lipid metabolism.''exotics'' (steroids, squalene etc).sphingolipids.ceramide glucosyltransferase	1	0.198787	16.1.1.1	secondary metabolism.isoprenoids.non-mevalonate pathway.DXS	1	0.254443
17.8.1	hormone metabolism.salicylic acid.synthesis-degradation	5	0.183268	29.2.1.2.1	protein.synthesis.ribosomal protein.eukaryotic.40S subunit	1	0.199275	20.2.99	stress.abiotic.unspecified	9	0.257257
4.2.13	glycolysis.plastid branch.phosphoglycerate mutase	1	0.183537	29.2.1.2.1.11	protein.synthesis.ribosomal protein.eukaryotic.40S subunit.S11	1	0.199275	13.1.6	amino acid metabolism.synthesis.aromatic aa	4	0.258896
13.1.3.6.1	amino acid metabolism.synthesis.aspartate family.misc.homoserine	1	0.186369	30.2.2	signalling.receptor kinases.leucine rich repeat II	3	0.200234	17.1.2	hormone metabolism.abscisic acid.signal transduction	1	0.260544
13.1.3.6		1	0.186369	25.7	C1-metabolism.GTP cyclohydrolase I	1	0.200252	29	protein	160	0.260619
13.1.3.6.1.10	amino acid metabolism.synthesis.aspartate family.misc.homoserine.bifunctional aspartate kinase/homoserine dehydrogenase	1	0.186369	27.1	RNA.processing	8	0.200772	29.3.4	protein.targeting.secretory pathway	4	0.26126
21	redox	27	0.18685	2.1.1	major CHO metabolism.synthesis.sucrose	2	0.201652	29.3.4.99	protein.targeting.secretory pathway.unspecified	4	0.26126
16.8.4.1	secondary metabolism.flavonoids.flavonols.dihydrokaempferol 4-reductase	1	0.187028	35.1.999	not assigned.no ontology.formerly annotated based on articles which have been retracted	1	0.202465	17.8	hormone metabolism.salicylic acid	1	0.265305
2.2.2.6	major CHO metabolism.degradation.starch.transporter	1	0.187468	2	major CHO metabolism	21	0.2025	17.8.1	hormone metabolism.salicylic acid.synthesis-degradation	1	0.265305
30.2.3	signalling.receptor kinases.leucine rich repeat III	10	0.187981	18.4.5	Co-factor and vitamine metabolism.pantothenate.pantothenate kinase (PANK)	2	0.20586	16.8.2.1	secondary metabolism.flavonoids.chalcones.naringenin-chalcone synthase	1	0.268673
29.1.40	protein.aa activation.bifunctional aminoacyl-tRNA synthetase	1	0.189678	1.1.40	PS.lightreaction.cyclic electron flow-chlororespiration	1	0.206191	28.99	DNA.unspecified	8	0.269426
17.1.2	hormone metabolism.abscisic acid.signal transduction	3	0.190245	10.5.1	cell wall.cell wall proteins.AGPs	9	0.206995	16.1.4	secondary metabolism.isoprenoids.carotenoids	1	0.273536
16.5	secondary metabolism.sulfur-containing	7	0.192671	9.2	mitochondrial electron transport / ATP synthesis.NADH-DH.type II	1	0.207193	16.1.4.1	secondary metabolism.isoprenoids.carotenoids.phytoene synthase	1	0.273536
9	mitochondrial electron transport / ATP synthesis	7	0.195747	9.2.2	mitochondrial electron transport / ATP synthesis.NADH-DH.type II.external	1	0.207193	21.2	redox.ascorbate and glutathione	4	0.27502
11.1.3	lipid metabolism.FA synthesis and FA elongation.ketoacyl ACP synthase	1	0.196425	27.3.27	RNA.regulation of transcription.NAC domain transcription factor family	4	0.20781	13.1.6.1	amino acid metabolism.synthesis.aromatic aa.chorismate	1	0.277469
17.5.1.1	hormone metabolism.ethylene.synthesis-degradation.1-aminocyclopropane-1-carboxylate synthase	3	0.198732	20	stress	155	0.208167	13.1.6.1.5	amino acid metabolism.synthesis.aromatic aa.chorismate.shikimate kinase	1	0.277469
33.99	development.unspecified	123	0.199919	35.1.41	not assigned.no ontology.hydroxyproline rich proteins	7	0.209281	33.99	development.unspecified	63	0.279861
34.1	transport.nucleotides	3	0.202069	11.3.3	lipid metabolism.Phospholipid synthesis.phosphatidate cytidylyltransferase	1	0.209461	27.3.6	RNA.regulation of transcription.bHLH,Basic Helix-Loop-Helix family	13	0.279963
26.7	misc.oxidases - copper, flavone etc.	20	0.20307	13.2.3.5	amino acid metabolism.degradation.aspartate family.lysine	1	0.213537	34.18	transport.unspecified anions	2	0.28031
17.1.1.1.10	hormone metabolism.abscisic acid.synthesis-degradation.synthesis.9-cis-epoxycarotenoid dioxygenase	2	0.205591	13.2.3	amino acid metabolism.degradation.aspartate family	1	0.213537	29.2.1.2.2.80	protein.synthesis.ribosomal protein.eukaryotic.60S subunit.P0	1	0.280943
11.4	lipid metabolism.TAG synthesis	4	0.208879	17.3.1.2	hormone metabolism.brassinosteroid.synthesis-degradation.sterols	2	0.217944	29.5.11.1	protein.degradation.ubiquitin.ubiquitin	1	0.281441
2.1.2	major CHO metabolism.synthesis.starch	4	0.208998	17.3.1.2.99	hormone metabolism.brassinosteroid.synthesis-degradation.sterols.other	2	0.217944	34.2.1	transporter.sugars.sucrose	1	0.292049
2.1	major CHO metabolism.synthesis	4	0.208998	10.7	cell wall.modification	24	0.218854	13.1.3	amino acid metabolism.synthesis.aspartate family	6	0.292097
30.2.8.1	signalling.receptor kinases.leucine rich repeat VIII-1	2	0.20911	1.2.2	PS.photorespiration.glycolate oxydase	1	0.218973	29.5	protein.degradation	81	0.29446
26.14	misc.oxygenases	1	0.209247	16.1.2	secondary metabolism.isoprenoids.mevalonate pathway	4	0.223041	6	gluconeogenese/ glyoxylate cycle	3	0.303166
17.2.2	hormone metabolism.auxin.signal transduction	1	0.209486	17.1.1.1.10	hormone metabolism.abscisic acid.synthesis-degradation.synthesis.9-cis-epoxycarotenoid dioxygenase	2	0.227288	11.3	lipid metabolism.Phospholipid synthesis	6	0.304603
27.3.21	RNA.regulation of transcription.GRAS transcription factor family	6	0.211112	16.1.3.4	secondary metabolism.isoprenoids.tocopherol biosynthesis.tocopherol cyclase	1	0.230411	29.2.1.2.2.34	protein.synthesis.ribosomal protein.eukaryotic.60S subunit.L34	1	0.305551
30.2.25	signalling.receptor kinases.wall associated kinase	8	0.211219	13.2.4.1	amino acid metabolism.degradation.branched-chain group.shared	1	0.230954	34.19	transport.Major Intrinsic Proteins	8	0.309891
29.3	protein.targeting	12	0.211725	29.3.1	protein.targeting.nucleus	1	0.232858	30.2.8	signalling.receptor kinases	3	0.310492
27.3.25	RNA.regulation of transcription.MYB domain transcription factor family	41	0.212623	27.3.38	RNA.regulation of transcription.AT-rich interaction domain containing transcription factor family	1	0.2345	27.3.38	RNA.regulation of transcription.AT-rich interaction domain containing transcription factor family	1	0.31299
6	gluconeogenese/ glyoxylate cycle	2	0.21404	16.8.5	secondary metabolism.flavonoids.isoflavonols	2	0.235939	23.4	nucleotide metabolism.phosphotransfer and pyrophosphatases	2	0.314712
19.4	tetrapyrrole synthesis.regulation	1	0.214542	26.1	misc.misc2	5	0.240342	11.1.10	lipid metabolism.FA synthesis and FA elongation.beta ketoacyl CoA synthase	2	0.315853
5.2	fermentation.PDC	1	0.215272	24	Biodegradation of Xenobiotics	6	0.241487	29.5.11.20	protein.degradation.ubiquitin.proteasom	2	0.31738
29.2.1.2.2.5	protein.synthesis.ribosomal protein.eukaryotic.60S subunit.L5	1	0.216736	10.3	cell wall.hemicellulose synthesis	3	0.243372	18	Co-factor and vitamine metabolism	3	0.317623
30.2.7	signalling.receptor kinases.leucine rich repeat VII	3	0.216954	4.1.5	glycolysis.cytosolic branch.phosphofructokinase (PFK)	1	0.246504	17.2.2	hormone metabolism.auxin.signal transduction	1	0.317835
5.1	fermentation.LDH	1	0.217471	20.2.4	stress.abiotic.touch/wounding	4	0.24807	2.1.1.3	major CHO metabolism.synthesis.sucrose.FBPase	1	0.318918
29.5.7	protein.degradation.metalloprotease	5	0.219083	28.2	DNA.repair	7	0.248793	34.3	transport.amino acids	8	0.319018
27.3.38	RNA.regulation of transcription.AT-rich interaction domain containing transcription factor family	1	0.220181	20.1.2	stress.biotic.receptors	1	0.250504	34.8	transport.metabolite transporters at the envelope membrane	2	0.320833
13.2.4.1	amino acid metabolism.degradation.branched-chain group.shared	2	0.221154	13.1.5.3.1	amino acid metabolism.synthesis.serine-glycine-cysteine group.cysteine.OASTL	1	0.256881	13.1.6.2	amino acid metabolism.synthesis.aromatic aa.phenylalanine and tyrosine	1	0.321092
1.1.1.2	PS.lightreaction.photosystem II.PSII polypeptide subunits	7	0.222029	17.7.1.2	hormone metabolism.jasmonate.synthesis-degradation.lipoxygenase	3	0.264122	27.3.10	RNA.regulation of transcription.C2C2(Zn) YABBY family	1	0.328776
11.7	lipid metabolism.unassigned	1	0.222167	17.7.1.1	hormone metabolism.jasmonate.synthesis-degradation.lipases	1	0.266655	30.2.15	signalling.receptor kinases.thaumatin like	1	0.32933
30.2.23	signalling.receptor kinases.RKF3 like	1	0.223165	35.1.19	not assigned.no ontology.C2 domain-containing protein	6	0.271157	18.1	Co-factor and vitamine metabolism.molybdenum cofactor	1	0.33322
19.32	tetrapyrrole synthesis.sirohydrochlorin ferrochelatase	1	0.223915	4.1.11	glycolysis.cytosolic branch.aldolase	1	0.271485	29.5.11.4.5	protein.degradation.ubiquitin.E3.BTB/POZ Cullin3	1	0.333778
13.1.6.5.1	amino acid metabolism.synthesis.aromatic aa.tryptophan.anthranilate synthase	1	0.22517	13	amino acid metabolism	37	0.272176	29.5.11.4.5.2	protein.degradation.ubiquitin.E3.BTB/POZ Cullin3.BTB/POZ	1	0.333778
30.2.10	signalling.receptor kinases.leucine rich repeat X	4	0.225793	35.1.12	not assigned.no ontology.pumilio/Puf RNA-binding domain-containing protein	1	0.273007	1.1.2	PS.lightreaction.photosystem I	1	0.334337
34.7	transport.phosphate	5	0.227355	27.3.80	RNA.regulation of transcription.zf-HD	4	0.273778	1.1.2.2	PS.lightreaction.photosystem I.PSI polypeptide subunits	1	0.334337
4	glycolysis	11	0.227623	16.1.1.4	secondary metabolism.isoprenoids.non-mevalonate pathway.CMK	1	0.275454	30.2.99	signalling.receptor kinases.misc	1	0.334337
12.1	N-metabolism.nitrate metabolism	1	0.228455	34.19	transport.Major Intrinsic Proteins	14	0.276689	34.21	transport.calcium	1	0.335457
12.1.1	N-metabolism.nitrate metabolism.NR	1	0.228455	30.2.3	signalling.receptor kinases.leucine rich repeat III	10	0.278522	10.2.2	cell wall.cellulose synthesis.COBRA	1	0.341657
34.22	transport.cyclic nucleotide or calcium regulated channels	6	0.232539	17.3.1.1.3	hormone metabolism.brassinosteroid.synthesis-degradation.BRs.CPD	1	0.278842	29.5.11.4.2	protein.degradation.ubiquitin.E3.RING	20	0.348998
13.1.3.5	amino acid metabolism.synthesis.aspartate family.lysine	1	0.233061	29.3	protein.targeting	11	0.279202	27.3.40	RNA.regulation of transcription.Aux/IAA family	1	0.352537
13.1.3.5.5	amino acid metabolism.synthesis.aspartate family.lysine.diaminopimelate decarboxylase	1	0.233061	34.18	transport.unspecified anions	4	0.283207	26.11	misc	6	0.353141
30.2.6	signalling.receptor kinases.leucine rich repeat VI	5	0.234455	3.1.1	minor CHO metabolism.raffinose family.galactinol synthases	3	0.285517	26.11.1	misc.alcohol dehydrogenases	6	0.353141
31	cell	85	0.234806	18	Co-factor and vitamine metabolism	8	0.288842	10.6.1	cell wall.degradation.cellulases and beta -1,4-glucanases	2	0.355467
21.2.1	redox.ascorbate and glutathione.ascorbate	3	0.235597	11.8.1	lipid metabolism.''exotics'' (steroids, squalene etc).sphingolipids	4	0.289825	17.3	hormone metabolism.brassinosteroid	1	0.362456
34.19.99	transport.Major Intrinsic Proteins.unspecified	1	0.237732	16.2.1.7	secondary metabolism.phenylpropanoids.lignin biosynthesis.CCR1	1	0.292999	17.3.2	hormone metabolism.brassinosteroid.signal transduction	1	0.362456
34.16	transport.ABC transporters and multidrug resistance systems	32	0.239728	10.2.2	cell wall.cellulose synthesis.COBRA	3	0.295804	17.3.2.99	hormone metabolism.brassinosteroid.signal transduction.other	1	0.362456
6.2	gluconeogenese/ glyoxylate cycle.malate synthase	1	0.239829	17	hormone metabolism	126	0.296363	34.19.2	transport.Major Intrinsic Proteins.TIP	4	0.362518
11.1.1	lipid metabolism.FA synthesis and FA elongation.Acetyl CoA Carboxylation	1	0.240619	26.11	misc	5	0.296573	27.2	RNA.transcription	3	0.362977
17.3.1.1	hormone metabolism.brassinosteroid.synthesis-degradation.BRs	6	0.240838	26.11.1	misc.alcohol dehydrogenases	5	0.296573	4.1.12	glycolysis.cytosolic branch.3-phosphoglycerate kinase (PGK)	1	0.363045
13.1.6.5.5	amino acid metabolism.synthesis.aromatic aa.tryptophan.tryptophan synthase	1	0.242469	27.3.14	RNA.regulation of transcription.CCAAT box binding factor family, HAP2	1	0.300093	30.2.8.2	signalling.receptor kinases.leucine rich repeat VIII-2	1	0.364225
13.2.3.5	amino acid metabolism.degradation.aspartate family.lysine	2	0.243506	4.3	glycolysis.unclear/dually targeted	1	0.302374	26.8	misc.nitrilases, *nitrile lyases, berberine bridge enzymes, reticuline oxidases, troponine reductases	13	0.365923
26.12	misc.peroxidases	32	0.246363	4.3.17	glycolysis.unclear/dually targeted.phospho-enol-pyruvate carboxylase kinase (PEPCK)	1	0.302374	11.3.5	lipid metabolism.Phospholipid synthesis.diacylglycerol kinase	1	0.365998
27.3.19	RNA.regulation of transcription.EIN3-like(EIL) transcription factor family	1	0.246466	9.8	mitochondrial electron transport / ATP synthesis.uncoupling protein	1	0.304338	27.3.8	RNA.regulation of transcription.C2C2(Zn) DOF zinc finger family	3	0.367417
29.2.1		17	0.247734	20.1.7.6	stress.biotic.PR-proteins.proteinase inhibitors	3	0.306337	27.3.26	RNA.regulation of transcription.MYB-related transcription factor family	5	0.367439
25.1	C1-metabolism.formate dehydrogenase	1	0.247809	34.1.2	transport.p- and v-ATPases.H+-exporting ATPase	1	0.310947	29.3.3	protein.targeting.chloroplast	1	0.367778
29.5.4	protein.degradation.aspartate protease	7	0.247988	16.7	secondary metabolism.wax	6	0.311595	29.2.1.1.1.2	protein.synthesis.ribosomal protein.prokaryotic.chloroplast.50S subunit	2	0.368357
25.7	C1-metabolism.GTP cyclohydrolase I	1	0.249157	16.8.3.1	secondary metabolism.flavonoids.dihydroflavonols.dihydrokaempferol 4-reductase	2	0.319509	11.5.1	lipid metabolism.glyceral metabolism.glycerol kinase	1	0.368372
31.1	cell.organisation	43	0.25069	16.5.99	secondary metabolism.sulfur-containing.misc	2	0.319749	30.2.17	signalling.receptor kinases.DUF 26	5	0.369834
17.3.1.2	hormone metabolism.brassinosteroid.synthesis-degradation.sterols	2	0.253611	16.5.99.1	secondary metabolism.sulfur-containing.misc.alliinase	2	0.319749	15.2	metal handling.binding, chelation and storage	7	0.370759
29.2.1.2.2.10	protein.synthesis.ribosomal protein.eukaryotic.60S subunit.L10	1	0.253778	23.4	nucleotide metabolism.phosphotransfer and pyrophosphatases	4	0.322762	20.1.1	stress.biotic.respiratory burst	1	0.373747
11.9	lipid metabolism.lipid degradation	21	0.256025	26.3.1	misc.gluco-, galacto- and mannosidases.alpha-galactosidase	2	0.32384	11.6	lipid metabolism.lipid transfer proteins etc	3	0.379887
16.5.1.1.3	secondary metabolism.sulfur-containing.glucosinolates.synthesis.indole.synthesis	1	0.257076	30.2.20	signalling.receptor kinases.wheat LRK10 like	6	0.324982	13.2.2.2	amino acid metabolism.degradation.glutamate family.proline	1	0.380989
16.5.1.1.3.1	secondary metabolism.sulfur-containing.glucosinolates.synthesis.indole.CYP79B2 monooxygenase	1	0.257076	6.1	gluconeogenese/ glyoxylate cycle.citrate synthase	1	0.325473	16.99	secondary metabolism.unspecified	1	0.384031
11.9.2.2	lipid metabolism.lipid degradation.lipases.acylglycerol lipase	1	0.257628	34.19.99	transport.Major Intrinsic Proteins.unspecified	1	0.329951	27.4	RNA.RNA binding	7	0.392364
29.2.1.2.2.34	protein.synthesis.ribosomal protein.eukaryotic.60S subunit.L34	1	0.258459	3.2.2	minor CHO metabolism.trehalose.TPP	4	0.33119	2.2.1.3	major CHO metabolism.degradation.sucrose.invertases	3	0.395477
10.6.1	cell wall.degradation.cellulases and beta -1,4-glucanases	1	0.259013	34	transport	193	0.332211	2.2.1	major CHO metabolism.degradation.sucrose	5	0.39738
16.8.1.21	secondary metabolism.flavonoids.anthocyanins.anthocyanin 5-aromatic acyltransferase	3	0.259815	11.8	lipid metabolism.''exotics'' (steroids, squalene etc)	9	0.333265	13.1.3.1	amino acid metabolism.synthesis.aspartate family.asparagine	1	0.399467
4.1.7	glycolysis.cytosolic branch.fructose-2,6-bisphosphatase (Fru2,6BisPase)	1	0.263199	20.1.1	stress.biotic.respiratory burst	1	0.333422	13.1.3.1.1	amino acid metabolism.synthesis.aspartate family.asparagine.asparagine synthetase	1	0.399467
13.1.3.4.12	amino acid metabolism.synthesis.aspartate family.methionine.homocysteine S-methyltransferase	1	0.264323	23	nucleotide metabolism	21	0.336309	4.1.13	glycolysis.cytosolic branch.phosphoglycerate mutase	1	0.401344
13.2.3	amino acid metabolism.degradation.aspartate family	4	0.264468	27.1.20	RNA.processing.degradation dicer	1	0.337618	29.5.3	protein.degradation.cysteine protease	7	0.402971
17.6.3	hormone metabolism.gibberelin.induced-regulated-responsive-activated	6	0.270584	33.3	development.squamosa promoter binding like (SPL)	3	0.337785	16.8.1.21	secondary metabolism.flavonoids.anthocyanins.anthocyanin 5-aromatic acyltransferase	1	0.403855
29.4.1.55	protein.postranslational modification.kinase.receptor like cytoplasmatic kinase V	1	0.271996	13.1.6.5	amino acid metabolism.synthesis.aromatic aa.tryptophan	1	0.337969	27.3.15	RNA.regulation of transcription.CCAAT box binding factor family, HAP3	3	0.405597
13.2	amino acid metabolism.degradation	15	0.272197	13.1.6.5.5	amino acid metabolism.synthesis.aromatic aa.tryptophan.tryptophan synthase	1	0.337969	29.2	protein.synthesis	21	0.408124
11.2.4	lipid metabolism.FA desaturation.omega 6 desaturase	1	0.272283	29.4.1.56	protein.postranslational modification.kinase.receptor like cytoplasmatic kinase VI	4	0.340642	34.1.1	transport.p- and v-ATPases.H+-transporting two-sector ATPase	1	0.410173
27.3.71	RNA.regulation of transcription.SNF7	2	0.274892	23.3.2	nucleotide metabolism.salvage.nucleoside kinases	1	0.342556	34.1.1.4	transport.p- and v-ATPases.H+-transporting two-sector ATPase.subunit E	1	0.410173
16.2.1.8	secondary metabolism.phenylpropanoids.lignin biosynthesis.F5H	1	0.276614	23.3.2.3	nucleotide metabolism.salvage.nucleoside kinases.thymidine kinase	1	0.342556	28.2	DNA.repair	2	0.410538
31.3	cell.cycle	18	0.277514	29.7.13	protein.glycosylation.alpha-1,4-fucosyltransferase(alpha-1,4-FucT)	1	0.344331	31.3.1	cell.cycle.peptidylprolyl isomerase	1	0.410808
1.1.5	PS.lightreaction.other electron carrier (ox/red)	6	0.278725	25.1	C1-metabolism.formate dehydrogenase	1	0.345399	29.2.1		15	0.411549
29.2.1.1.1		4	0.280855	30.2.17	signalling.receptor kinases.DUF 26	6	0.345973	30.4	signalling.phosphinositides	2	0.41369
29.2.1.2.2.13	protein.synthesis.ribosomal protein.eukaryotic.60S subunit.L13	1	0.282756	13.1.2.3	amino acid metabolism.synthesis.glutamate family.arginine	1	0.346112	30.4.1	signalling.phosphinositides.phosphatidylinositol-4-phosphate 5-kinase	2	0.41369
23.1.1.10	nucleotide metabolism.synthesis.pyrimidine.CTP synthetase	1	0.283346	13.1.2.3.22	amino acid metabolism.synthesis.glutamate family.arginine.arginosuccinate synthase	1	0.346112	30.7	signalling.14-3-3 proteins	1	0.41463
3.2	minor CHO metabolism.trehalose	4	0.283504	27.3.8	RNA.regulation of transcription.C2C2(Zn) DOF zinc finger family	6	0.34641	23.4.99	nucleotide metabolism.phosphotransfer and pyrophosphatases.misc	1	0.416549
29.5.11.3	protein.degradation.ubiquitin.E2	6	0.285212	34.2.1	transporter.sugars.sucrose	3	0.347816	27.3.16	RNA.regulation of transcription.CCAAT box binding factor family, HAP5	2	0.419579
35.1.12	not assigned.no ontology.pumilio/Puf RNA-binding domain-containing protein	1	0.288094	13.1.6.1.5	amino acid metabolism.synthesis.aromatic aa.chorismate.shikimate kinase	1	0.348257	22.1.6	polyamine metabolism.synthesis.spermidine synthase	1	0.421692
30.2.13	signalling.receptor kinases.leucine rich repeat XIII	1	0.288991	30.1	signalling.phosphorelay	2	0.349357	27.3	RNA.regulation of transcription	199	0.422871
9.2.2	mitochondrial electron transport / ATP synthesis.NADH-DH.type II.external	1	0.295317	29.2.5	protein.synthesis.release	1	0.351129	3.8.2	minor CHO metabolism.galactose.alpha-galactosidases	3	0.424421
16.8.3.3	secondary metabolism.flavonoids.dihydroflavonols.flavonoid 3''-monooxygenase	1	0.295924	10.2	cell wall.cellulose synthesis	13	0.351169	13.1.6.4	amino acid metabolism.synthesis.aromatic aa.tyrosine	1	0.428173
4.1.16	glycolysis.cytosolic branch.phospho-enol-pyruvate carboxylase (PEPC)	2	0.299089	27.3.7	RNA.regulation of transcription.C2C2(Zn) CO-like, Constans-like zinc finger family	3	0.354887	13.1.6.4.1	amino acid metabolism.synthesis.aromatic aa.tyrosine.arogenate dehydrogenase & prephenate dehydrogenase	1	0.428173
23.3.3	nucleotide metabolism.salvage.NUDIX hydrolases	5	0.299662	10.4	cell wall.pectin synthesis	2	0.355224	26.17	misc.dynamin	1	0.430129
29.2.4	protein.synthesis.elongation	2	0.299739	11.3.5	lipid metabolism.Phospholipid synthesis.diacylglycerol kinase	1	0.355829	27.1.19	RNA.processing.ribonucleases	2	0.430582
1.1.2.1	PS.lightreaction.photosystem I.LHC-I	1	0.301427	29.5.11.1	protein.degradation.ubiquitin.ubiquitin	1	0.356919	30.2.14	signalling.receptor kinases.leucine rich repeat XIV	1	0.434056
5	fermentation	7	0.303401	8.1	TCA / org. transformation.TCA	1	0.356919	11.1	lipid metabolism.FA synthesis and FA elongation	6	0.437949
11.9.3.4	lipid metabolism.lipid degradation.lysophospholipases.phospholipase A2	1	0.305444	8.1.5	TCA / org. transformation.TCA.2-oxoglutarate dehydrogenase	1	0.356919	27.3.9	RNA.regulation of transcription.C2C2(Zn) GATA transcription factor family	1	0.439323
15	metal handling	24	0.30693	17.6.1.11	hormone metabolism.gibberelin.synthesis-degradation.GA20 oxidase	3	0.360144	17.6.2	hormone metabolism.gibberelin.signal transduction	1	0.440646
16.2.1.1	secondary metabolism.phenylpropanoids.lignin biosynthesis.PAL	1	0.310749	13.1.6.1.10	amino acid metabolism.synthesis.aromatic aa.chorismate.dehydroquinate/shikimate dehydrogenase	1	0.362034	30.6	signalling.MAP kinases	2	0.443157
17.2.1	hormone metabolism.auxin.synthesis-degradation	2	0.310928	10.6.2	cell wall.degradation.mannan-xylose-arabinose-fucose	6	0.364335	27.3.62	RNA.regulation of transcription.Nucleosome/chromatin assembly factor group	1	0.443298
1.1.5.4	PS.lightreaction.other electron carrier (ox/red).ferredoxin oxireductase	1	0.313267	21.5.2	redox.peroxiredoxin.PER1	1	0.364609	24.2	Biodegradation of Xenobiotics.lactoylglutathione lyase	2	0.447868
4.1.15	glycolysis.cytosolic branch.pyruvate kinase (PK)	1	0.315164	25	C1-metabolism	5	0.366418	17.7	hormone metabolism.jasmonate	3	0.451073
8.2.10	TCA / org. transformation.other organic acid transformaitons.malic	4	0.316295	30.8	signalling.misc	5	0.366915	17.7.1	hormone metabolism.jasmonate.synthesis-degradation	3	0.451073
26.26	misc.aminotransferases	2	0.316961	29.6	protein.folding	4	0.368534	29.8	protein.assembly and cofactor ligation	1	0.45198
26.26.1	misc.aminotransferases.aminotransferase class IV family protein	2	0.316961	35.3	not assigned.disagreeing hits	4	0.368534	3.5	minor CHO metabolism.others	3	0.452624
2	major CHO metabolism	22	0.319264	4.2	glycolysis.plastid branch	3	0.368656	27.3.46	RNA.regulation of transcription.DNA methyltransferases	2	0.457851
0	control	1	0.321863	21.1	redox.thioredoxin	4	0.376945	30.2.21	signalling.receptor kinases.lysine motif	3	0.462778
16.5.1.1.1.13	secondary metabolism.sulfur-containing.glucosinolates.synthesis.aliphatic.2-oxoglutarate-dependent dioxygenase	1	0.321863	27.3.1	RNA.regulation of transcription.ABI3/VP1-related B3-domain-containing transcription factor family	2	0.378511	29.2.1.2.1	protein.synthesis.ribosomal protein.eukaryotic.40S subunit	1	0.463476
3.2.3	minor CHO metabolism.trehalose.potential TPS/TPP	1	0.322185	35.1	not assigned.no ontology	199	0.380653	29.2.1.2.1.53	protein.synthesis.ribosomal protein.eukaryotic.40S subunit.S3A	1	0.463476
13	amino acid metabolism	39	0.326614	27.3.57	RNA.regulation of transcription.JUMONJI family	3	0.381875	30.2.1	signalling.receptor kinases.leucine rich repeat I	1	0.466205
27.3.63	RNA.regulation of transcription.PHD finger transcription factor	2	0.327416	16.8.2	secondary metabolism.flavonoids.chalcones	4	0.384901	27.1.20	RNA.processing.degradation dicer	1	0.468943
25	C1-metabolism	3	0.329026	16.5.1	secondary metabolism.sulfur-containing.glucosinolates	3	0.392256	27.3.71	RNA.regulation of transcription.SNF7	1	0.473066
13.2.5.2	amino acid metabolism.degradation.serine-glycine-cysteine group.glycine	1	0.329307	16.5.1.1		3	0.392256	34.16	transport.ABC transporters and multidrug resistance systems	14	0.474168
13.2.5	amino acid metabolism.degradation.serine-glycine-cysteine group	1	0.329307	34.2	transporter.sugars	17	0.393264	27.3.25	RNA.regulation of transcription.MYB domain transcription factor family	32	0.474697
3.4.1	minor CHO metabolism.myo-inositol.poly-phosphatases	1	0.330939	29.1.30	protein.aa activation.pseudouridylate synthase	1	0.393296	35.1.3	not assigned.no ontology.armadillo/beta-catenin repeat family protein	2	0.475742
10.8.1	cell wall.pectin*esterases.PME	12	0.332579	16.1.2.3	secondary metabolism.isoprenoids.mevalonate pathway.HMG-CoA reductase	1	0.396781	10.8	cell wall.pectin*esterases	10	0.478934
17.3.1.1.1	hormone metabolism.brassinosteroid.synthesis-degradation.BRs.DET2	2	0.334122	30.4	signalling.phosphinositides	5	0.396948	8.2	TCA / org. transformation.other organic acid transformaitons	3	0.486691
20.1.4	stress.biotic.kinases	1	0.33422	11.9.3	lipid metabolism.lipid degradation.lysophospholipases	10	0.398978	8.2.10	TCA / org. transformation.other organic acid transformaitons.malic	3	0.486691
11.9.2.1	lipid metabolism.lipid degradation.lipases.triacylglycerol lipase	5	0.334945	12.1.1	N-metabolism.nitrate metabolism.NR	1	0.399895	16.1.3	secondary metabolism.isoprenoids.tocopherol biosynthesis	3	0.487095
9.2.1	mitochondrial electron transport / ATP synthesis.NADH-DH.type II.internal matrix	2	0.336454	16.5.1.1.3	secondary metabolism.sulfur-containing.glucosinolates.synthesis.indole.synthesis	1	0.401457	12.1	N-metabolism.nitrate metabolism	1	0.488352
17.1.1	hormone metabolism.abscisic acid.synthesis-degradation	5	0.339091	16.5.1.1.3.1	secondary metabolism.sulfur-containing.glucosinolates.synthesis.indole.CYP79B2 monooxygenase	1	0.401457	12	N-metabolism	1	0.488352
1.3.4	PS.calvin cyle.GAP	3	0.341211	11.9.3.3	lipid metabolism.lipid degradation.lysophospholipases.glycerophosphodiester phosphodiesterase	3	0.401902	12.1.1	N-metabolism.nitrate metabolism.NR	1	0.488352
29.3.2	protein.targeting.mitochondria	2	0.341622	27.3.20	RNA.regulation of transcription.G2-like transcription factor family, GARP	6	0.402208	27.3.17	RNA.regulation of transcription.CPP(Zn),CPP1-related transcription factor family	1	0.490457
27.3.14	RNA.regulation of transcription.CCAAT box binding factor family, HAP2	2	0.342804	16.1.3.1	secondary metabolism.isoprenoids.tocopherol biosynthesis.hydroxyphenylpyruvate dioxygenase	1	0.4042	21.3	redox.heme	1	0.491863
2.2.2.1	major CHO metabolism.degradation.starch.starch cleavage	2	0.346365	11.1.8	lipid metabolism.FA synthesis and FA elongation.acyl coa ligase	5	0.405166	23.2	nucleotide metabolism.degradation	1	0.492567
17.3.1.1.99	hormone metabolism.brassinosteroid.synthesis-degradation.BRs.other	2	0.347079	13.1.3.4	amino acid metabolism.synthesis.aspartate family.methionine	4	0.406024	23.2.2	nucleotide metabolism.degradation.purines	1	0.492567
17.1.1.1.1	hormone metabolism.abscisic acid.synthesis-degradation.synthesis.zeaxanthin epoxidase	1	0.35026	21.3	redox.heme	2	0.407162	1.2.1	PS.photorespiration.phosphoglycolate phosphatase	1	0.493271
13.1.1.2	amino acid metabolism.synthesis.central amino acid metabolism.aspartate	1	0.351279	5.1	fermentation.aldehyde dehydrogenase	5	0.407987	3.99	minor CHO metabolism.misc	1	0.493271
13.1.1.2.1	amino acid metabolism.synthesis.central amino acid metabolism.aspartate.aspartate aminotransferase	1	0.351279	27.3.99	RNA.regulation of transcription.unclassified	18	0.408454	31.1	cell.organisation	18	0.494391
3.1.1.2	minor CHO metabolism.raffinose family.galactinol synthases.putative	1	0.356056	29.2.1.1		2	0.408557	23.5	nucleotide metabolism.deoxynucleotide metabolism	1	0.496094
3.1.2.2	minor CHO metabolism.raffinose family.raffinose synthases.putative	1	0.356742	34.15	transport.potassium	7	0.409425	23.5.4	nucleotide metabolism.deoxynucleotide metabolism.ribonucleoside-diphosphate reductase	1	0.496094
29.3.1	protein.targeting.nucleus	2	0.357916	17.3.1.1.99	hormone metabolism.brassinosteroid.synthesis-degradation.BRs.other	1	0.410908	13.1		17	0.497477
30.2.2	signalling.receptor kinases.leucine rich repeat II	1	0.359149	2.2.1.3.1	major CHO metabolism.degradation.sucrose.invertases.neutral	3	0.412377	29.2.1.2.2.13	protein.synthesis.ribosomal protein.eukaryotic.60S subunit.L13	1	0.497509
16.8.2	secondary metabolism.flavonoids.chalcones	6	0.359458	16.1.2.4	secondary metabolism.isoprenoids.mevalonate pathway.mevalonate kinase	1	0.414087	10.6.3	cell wall.degradation.pectate lyases and polygalacturonases	16	0.497707
27.1.20	RNA.processing.degradation dicer	1	0.360184	11.2	lipid metabolism.FA desaturation	1	0.416481	3.1.2	minor CHO metabolism.raffinose family.raffinose synthases	2	0.499512
29.2.1.2.1	protein.synthesis.ribosomal protein.eukaryotic.40S subunit	3	0.360621	11.2.4	lipid metabolism.FA desaturation.omega 6 desaturase	1	0.416481	29.4.1.56	protein.postranslational modification.kinase.receptor like cytoplasmatic kinase VI	1	0.500345
35.1.19	not assigned.no ontology.C2 domain-containing protein	6	0.361715	11.8.3	lipid metabolism.''exotics'' (steroids, squalene etc).UDP-glucose:sterol glucosyltransferase	1	0.417681	22.1.7	polyamine metabolism.synthesis.spermine synthase	1	0.503901
20.2.3	stress.abiotic.drought/salt	6	0.361857	30.3	signalling.calcium	42	0.419728	11.9.3	lipid metabolism.lipid degradation.lysophospholipases	4	0.505122
11.3.5	lipid metabolism.Phospholipid synthesis.diacylglycerol kinase	1	0.361913	11.3.8	lipid metabolism.Phospholipid synthesis.phosphatidylserine decarboxylase	1	0.421294	13.1.2.3	amino acid metabolism.synthesis.glutamate family.arginine	1	0.505328
13.2.4.3	amino acid metabolism.degradation.branched-chain group.valine	1	0.364341	29.2.3	protein.synthesis.initiation	4	0.421959	13.1.2	amino acid metabolism.synthesis.glutamate family	1	0.505328
29.2.1.2.2.80	protein.synthesis.ribosomal protein.eukaryotic.60S subunit.P0	1	0.368179	1.2.6	PS.photorespiration.hydroxypyruvate reductase	1	0.422099	13.1.2.3.22	amino acid metabolism.synthesis.glutamate family.arginine.arginosuccinate synthase	1	0.505328
23	nucleotide metabolism	16	0.368722	13.2.7	amino acid metabolism.degradation.histidine	1	0.422905	29.1.9	protein.aa activation.valine-tRNA ligase	1	0.505328
1.1.5.3	PS.lightreaction.other electron carrier (ox/red).ferredoxin reductase	1	0.369229	30.2.9	signalling.receptor kinases.leucine rich repeat IX	2	0.425529	2.2.1.5	major CHO metabolism.degradation.sucrose.Susy	1	0.506756
13.1.1.3	amino acid metabolism.synthesis.central amino acid metabolism.alanine	2	0.370452	27.3.30	RNA.regulation of transcription.Trihelix, Triple-Helix transcription factor family	2	0.426101	10.8.99	cell wall.pectin*esterases.misc	5	0.516718
13.1.1.3.11	amino acid metabolism.synthesis.central amino acid metabolism.alanine.alanine-glyoxylate aminotransferase	2	0.370452	13.2.2	amino acid metabolism.degradation.glutamate family	3	0.426748	17.4.1	hormone metabolism.cytokinin.synthesis-degradation	3	0.521678
27.3.7	RNA.regulation of transcription.C2C2(Zn) CO-like, Constans-like zinc finger family	2	0.37469	26.4	misc.beta 1,3 glucan hydrolases	14	0.427265	9.2	mitochondrial electron transport / ATP synthesis.NADH-DH.type II	1	0.523336
29.3.3	protein.targeting.chloroplast	3	0.375164	29.2.1.1.1		1	0.427761	9.2.2	mitochondrial electron transport / ATP synthesis.NADH-DH.type II.external	1	0.523336
34.19.3	transport.Major Intrinsic Proteins.NIP	3	0.375368	29.2.1.1.1.1	protein.synthesis.ribosomal protein.prokaryotic.chloroplast.30S subunit	1	0.427761	20.1.2	stress.biotic.receptors	2	0.523383
11.8.3	lipid metabolism.''exotics'' (steroids, squalene etc).UDP-glucose:sterol glucosyltransferase	1	0.380554	29.2.1.1.1.1.530	protein.synthesis.ribosomal protein.prokaryotic.chloroplast.30S subunit.S30A	1	0.427761	27.3.21	RNA.regulation of transcription.GRAS transcription factor family	4	0.523498
13.1.1.1	amino acid metabolism.synthesis.central amino acid metabolism.GABA	1	0.385575	17.6.1.13	hormone metabolism.gibberelin.synthesis-degradation.GA2 oxidase	3	0.432861	16.1.3.5	secondary metabolism.isoprenoids.tocopherol biosynthesis.tocopherol methyltransferase	1	0.525518
22.1.6	polyamine metabolism.synthesis.spermidine synthase	1	0.385575	22.1.7	polyamine metabolism.synthesis.spermine synthase	1	0.433467	27.3.3	RNA.regulation of transcription.AP2/EREBP, APETALA2/Ethylene-responsive element binding protein family	19	0.526077
13.1.1.1.1	amino acid metabolism.synthesis.central amino acid metabolism.GABA.Glutamate decarboxylase	1	0.385575	1.1.3	PS.lightreaction.cytochrome b6/f	1	0.433467	13.1.5.2	amino acid metabolism.synthesis.serine-glycine-cysteine group.glycine	1	0.526247
19.5	tetrapyrrole synthesis.porphobilinogen deaminase	1	0.393547	17.3.2.99	hormone metabolism.brassinosteroid.signal transduction.other	3	0.434988	13.1.5.2.41	amino acid metabolism.synthesis.serine-glycine-cysteine group.glycine.sarcosine oxidase	1	0.526247
16.4	secondary metabolism.N misc	4	0.394872	35.1.1	not assigned.no ontology.ABC1 family protein	1	0.435515	16.1.2	secondary metabolism.isoprenoids.mevalonate pathway	2	0.534235
16.4.1	secondary metabolism.N misc.alkaloid-like	4	0.394872	23.5	nucleotide metabolism.deoxynucleotide metabolism	3	0.439024	9.1.1	mitochondrial electron transport / ATP synthesis.NADH-DH.complex I	1	0.534296
13.2.3.4	amino acid metabolism.degradation.aspartate family.methionine	1	0.39647	11.9.3.4	lipid metabolism.lipid degradation.lysophospholipases.phospholipase A2	1	0.439629	30.2.11	signalling.receptor kinases.leucine rich repeat XI	2	0.534755
13.2.3.4.1	amino acid metabolism.degradation.aspartate family.methionine.methionine gamma-lyase	1	0.39647	13.2.6.2	amino acid metabolism.degradation.aromatic aa.tyrosine	2	0.445545	34.19.3	transport.Major Intrinsic Proteins.NIP	2	0.535795
29.2.1.1.1.2	protein.synthesis.ribosomal protein.prokaryotic.chloroplast.50S subunit	3	0.398919	13.2.6	amino acid metabolism.degradation.aromatic aa	2	0.445545	30.3	signalling.calcium	23	0.536126
35.1.20	not assigned.no ontology.formin homology 2 domain-containing protein	3	0.401471	30.2.6	signalling.receptor kinases.leucine rich repeat VI	5	0.448127	23	nucleotide metabolism	11	0.539683
4.1.14	glycolysis.cytosolic branch.enolase	1	0.401987	15.3	metal handling.regulation	1	0.449592	26.5	misc.acyl transferases	1	0.540928
11.1.9	lipid metabolism.FA synthesis and FA elongation.long chain fatty acid CoA ligase	2	0.402573	9	mitochondrial electron transport / ATP synthesis	5	0.452618	23.4.3	nucleotide metabolism.phosphotransfer and pyrophosphatases.uridylate kinase	1	0.542407
34.21	transport.calcium	2	0.403096	23.3	nucleotide metabolism.salvage	8	0.45533	31.4	cell.vesicle transport	12	0.542688
12.2	N-metabolism.ammonia metabolism	1	0.406061	4.1.17	glycolysis.cytosolic branch.phospho-enol-pyruvate carboxylase kinase (PPCK)	1	0.455883	16.1.1.10	secondary metabolism.isoprenoids.non-mevalonate pathway.geranylgeranyl pyrophosphate synthase	1	0.543147
12.2.2	N-metabolism.ammonia metabolism.glutamine synthase	1	0.406061	4.1	glycolysis.cytosolic branch	4	0.459123	35.1.40	not assigned.no ontology.glycine rich proteins	2	0.544151
29.2.1.1.1.2.22	protein.synthesis.ribosomal protein.prokaryotic.chloroplast.50S subunit.L22	1	0.406433	27	RNA	360	0.462914	30.2.8.1	signalling.receptor kinases.leucine rich repeat VIII-1	2	0.548353
17.6.1.2	hormone metabolism.gibberelin.synthesis-degradation.ent-kaurene synthase	1	0.409786	27.3.62	RNA.regulation of transcription.Nucleosome/chromatin assembly factor group	1	0.468186	21.2.2	redox.ascorbate and glutathione.glutathione	2	0.550988
27.3.6	RNA.regulation of transcription.bHLH,Basic Helix-Loop-Helix family	25	0.409914	26.8	misc.nitrilases, *nitrile lyases, berberine bridge enzymes, reticuline oxidases, troponine reductases	11	0.469236	16.2.1.6	secondary metabolism.phenylpropanoids.lignin biosynthesis.CCoAOMT	2	0.5531
16.2.1.3	secondary metabolism.phenylpropanoids.lignin biosynthesis.4CL	1	0.410908	27.3.4	RNA.regulation of transcription.ARF, Auxin Response Factor family	3	0.470089	2.2.2	major CHO metabolism.degradation.starch	1	0.555061
21.2.2	redox.ascorbate and glutathione.glutathione	4	0.411524	13.1		22	0.471241	2.2.2.4	major CHO metabolism.degradation.starch.D enzyme	1	0.555061
16.7	secondary metabolism.wax	4	0.411711	30.2.26	signalling.receptor kinases.crinkly like	3	0.476046	27.3.99	RNA.regulation of transcription.unclassified	14	0.557132
1.3.7	PS.calvin cyle.FBPase	1	0.412406	9.3	mitochondrial electron transport / ATP synthesis.electron transfer flavoprotein	1	0.477209	20.1.3	stress.biotic.signalling	3	0.557916
18.3.1	Co-factor and vitamine metabolism.riboflavin.GTP cyclohydrolase II	1	0.412781	3.8	minor CHO metabolism.galactose	3	0.477791	13.1.5.3	amino acid metabolism.synthesis.serine-glycine-cysteine group.cysteine	1	0.560314
35.2	not assigned.unknown	527	0.414092	3.8.2	minor CHO metabolism.galactose.alpha-galactosidases	3	0.477791	13.1.5.3.1	amino acid metabolism.synthesis.serine-glycine-cysteine group.cysteine.OASTL	1	0.560314
34.2.1	transporter.sugars.sucrose	2	0.416302	26.16	misc.myrosinases-lectin-jacalin	4	0.478156	27.3.22	RNA.regulation of transcription.HB,Homeobox transcription factor family	8	0.565211
35.1.16	not assigned.no ontology.speckle-type POZ protein-related	1	0.418432	26.12	misc.peroxidases	25	0.479174	19	tetrapyrrole synthesis	1	0.56559
18.4.5	Co-factor and vitamine metabolism.pantothenate.pantothenate kinase (PANK)	2	0.419777	29.4.1.57	protein.postranslational modification.kinase.receptor like cytoplasmatic kinase VII	12	0.481522	19.8	tetrapyrrole synthesis.coproporphyrinogen III oxidase	1	0.56559
11.3	lipid metabolism.Phospholipid synthesis	6	0.420391	30.2.12	signalling.receptor kinases.leucine rich repeat XII	4	0.481623	13.99	amino acid metabolism.misc	1	0.566346
26.3.4	misc.gluco-, galacto- and mannosidases.endoglucanase	5	0.428817	23.5.4	nucleotide metabolism.deoxynucleotide metabolism.ribonucleoside-diphosphate reductase	2	0.485911	13.2.3.1	amino acid metabolism.degradation.aspartate family.asparagine	1	0.568616
27.3.8	RNA.regulation of transcription.C2C2(Zn) DOF zinc finger family	5	0.430019	19	tetrapyrrole synthesis	1	0.488947	13.2.3.1.1	amino acid metabolism.degradation.aspartate family.asparagine.L-asparaginase	1	0.568616
16.5.1.1.4	secondary metabolism.sulfur-containing.glucosinolates.synthesis.shared	2	0.434119	19.99	tetrapyrrole synthesis.unspecified	1	0.488947	34.2	transporter.sugars	10	0.569095
2.1.2.1	major CHO metabolism.synthesis.starch.AGPase	2	0.43576	27.3.16	RNA.regulation of transcription.CCAAT box binding factor family, HAP5	2	0.494278	29.4.1	protein.postranslational modification.kinase	13	0.572953
27.3.42	RNA.regulation of transcription.Bromodomain proteins	1	0.436816	29.3.4.3	protein.targeting.secretory pathway.vacuole	3	0.494417	11.9	lipid metabolism.lipid degradation	9	0.577756
11.9.4	lipid metabolism.lipid degradation.beta-oxidation	4	0.436879	29.3.4	protein.targeting.secretory pathway	7	0.494533	26.1	misc.misc2	1	0.578502
26.1	misc.misc2	4	0.437655	10.4.1	cell wall.pectin synthesis.homogalacturonan	1	0.495095	17.6.1	hormone metabolism.gibberelin.synthesis-degradation	8	0.580545
16.8.5	secondary metabolism.flavonoids.isoflavonols	3	0.43777	10.4.1.1	cell wall.pectin synthesis.homogalacturonan.Galacturonic Acid Trnasferase	1	0.495095	20.2.2	stress.abiotic.cold	2	0.580912
2.2.1.5	major CHO metabolism.degradation.sucrose.Susy	3	0.441817	4.1.16	glycolysis.cytosolic branch.phospho-enol-pyruvate carboxylase (PEPC)	1	0.499511	8.1.5	TCA / org. transformation.TCA.2-oxoglutarate dehydrogenase	1	0.583859
30.11	signalling.light	17	0.442646	11.1.3	lipid metabolism.FA synthesis and FA elongation.ketoacyl ACP synthase	2	0.500524	17.6.1.4	hormone metabolism.gibberelin.synthesis-degradation.ent-kaurenoic acid hydroxylase/oxygenase	2	0.586878
1.1.4	PS.lightreaction.ATP synthase	1	0.445787	27.3.54	RNA.regulation of transcription.Histone acetyltransferases	1	0.502615	30.99	signalling.unspecified	1	0.588469
1.1.4.1	PS.lightreaction.ATP synthase.alpha subunit	1	0.445787	3.2.1	minor CHO metabolism.trehalose.TPS	1	0.507959	2.2	major CHO metabolism.degradation	6	0.595033
34.19	transport.Major Intrinsic Proteins	12	0.447311	16.1.5	secondary metabolism.isoprenoids.terpenoids	6	0.508843	27.3.66	RNA.regulation of transcription.Psudo ARR transcription factor family	1	0.598514
29.5.5	protein.degradation.serine protease	10	0.450461	29.5.3	protein.degradation.cysteine protease	11	0.511689	2.1.2	major CHO metabolism.synthesis.starch	2	0.599993
28.2	DNA.repair	4	0.453742	27.3.73	RNA.regulation of transcription.Zn-finger(CCHC)	1	0.511987	16.8.1.12	secondary metabolism.flavonoids.anthocyanins.anthocyanidin 3-O-glucosyltransferase	1	0.606293
30.2.19	signalling.receptor kinases.legume-lectin	6	0.453975	29.2.1.99.1	protein.synthesis.ribosomal protein.unknown.small subunit	1	0.513782	10.7	cell wall.modification	11	0.608806
26.4.1	misc.beta 1,3 glucan hydrolases.glucan endo-1,3-beta-glucosidase	4	0.454139	29.2.1.99.1.4	protein.synthesis.ribosomal protein.unknown.small subunit.S4	1	0.513782	10.4	cell wall.pectin synthesis	1	0.611766
10.2.2	cell wall.cellulose synthesis.COBRA	4	0.455528	30.2.5	signalling.receptor kinases.leucine rich repeat V	3	0.514458	1.1.6	PS.lightreaction.NADH DH	1	0.611766
4.1.11	glycolysis.cytosolic branch.aldolase	1	0.456451	17.8	hormone metabolism.salicylic acid	5	0.516268	10.4.4	cell wall.pectin synthesis.Xylogalacturonan	1	0.611766
16.5.1	secondary metabolism.sulfur-containing.glucosinolates	6	0.45787	17.8.1	hormone metabolism.salicylic acid.synthesis-degradation	5	0.516268	10.4.4.1	cell wall.pectin synthesis.Xylogalacturonan.Xylose Transferase	1	0.611766
16.5.1.1		6	0.45787	8.2.3	TCA / org. transformation.other organic acid transformaitons.aconitase	1	0.520092	2.1.1	major CHO metabolism.synthesis.sucrose	2	0.614903
27.3.37	RNA.regulation of transcription.AS2,Lateral Organ Boundaries Gene Family	9	0.460363	16.5.1.1.1	secondary metabolism.sulfur-containing.glucosinolates.synthesis.aliphatic	1	0.520092	8.1.6	TCA / org. transformation.TCA.succinyl-CoA ligase	1	0.616474
13.2.6.2	amino acid metabolism.degradation.aromatic aa.tyrosine	1	0.460437	16.5.1.1.1.3	secondary metabolism.sulfur-containing.glucosinolates.synthesis.aliphatic.methylthioalkylmalate isomerase large subunit (MAM-IL)	1	0.520092	3.1.2.1	minor CHO metabolism.raffinose family.raffinose synthases.known	1	0.621198
10.1	cell wall.precursor synthesis	1	0.460837	17.6.1.4	hormone metabolism.gibberelin.synthesis-degradation.ent-kaurenoic acid hydroxylase/oxygenase	1	0.525532	3.4	minor CHO metabolism.myo-inositol	1	0.621986
10.1.10	cell wall.precursor synthesis.RHM	1	0.460837	30.4.4	signalling.phosphinositides.phosphoinositide phospholipase C	2	0.527855	3.4.1	minor CHO metabolism.myo-inositol.poly-phosphatases	1	0.621986
8.2.3	TCA / org. transformation.other organic acid transformaitons.aconitase	1	0.46364	35.1.3	not assigned.no ontology.armadillo/beta-catenin repeat family protein	7	0.528083	29.2.1.99.2	protein.synthesis.ribosomal protein.unknown.large subunit	1	0.621986
16.5.1.1.1.3	secondary metabolism.sulfur-containing.glucosinolates.synthesis.aliphatic.methylthioalkylmalate isomerase large subunit (MAM-IL)	1	0.46364	10.4.4	cell wall.pectin synthesis.Xylogalacturonan	1	0.531915	29.2.1.99.2.23	protein.synthesis.ribosomal protein.unknown.large subunit.L23	1	0.621986
2.2.1.4	major CHO metabolism.degradation.sucrose.hexokinase	2	0.469901	10.4.4.1	cell wall.pectin synthesis.Xylogalacturonan.Xylose Transferase	1	0.531915	16.8.1	secondary metabolism.flavonoids.anthocyanins	3	0.626072
29.2.1.2.2.518	protein.synthesis.ribosomal protein.eukaryotic.60S subunit.L18A	1	0.472105	27.3.21	RNA.regulation of transcription.GRAS transcription factor family	6	0.532492	26.13	misc.acid and other phosphatases	3	0.627444
29.6	protein.folding	8	0.472798	10.2.1	cell wall.cellulose synthesis.cellulose synthase	7	0.533786	16.8.3	secondary metabolism.flavonoids.dihydroflavonols	6	0.628636
26.18	misc.invertase/pectin methylesterase inhibitor family protein	8	0.475384	34.8	transport.metabolite transporters at the envelope membrane	3	0.534649	27.3.48	RNA.regulation of transcription.FHA transcription factor	1	0.633075
16.1.3.1	secondary metabolism.isoprenoids.tocopherol biosynthesis.hydroxyphenylpyruvate dioxygenase	1	0.477796	29.2.1.2.2	protein.synthesis.ribosomal protein.eukaryotic.60S subunit	1	0.534663	16.1.2.3	secondary metabolism.isoprenoids.mevalonate pathway.HMG-CoA reductase	1	0.636259
19.16	tetrapyrrole synthesis.chlorophyll b synthase	1	0.479021	29.2.1.2.2.9	protein.synthesis.ribosomal protein.eukaryotic.60S subunit.L9	1	0.534663	3.1	minor CHO metabolism.raffinose family	4	0.639687
26.11	misc	4	0.479508	8.2.11	TCA / org. transformation.other organic acid transformaitons.atp-citrate lyase	3	0.534913	26.3.1	misc.gluco-, galacto- and mannosidases.alpha-galactosidase	1	0.642646
26.11.1	misc.alcohol dehydrogenases	4	0.479508	11.1.7	lipid metabolism.FA synthesis and FA elongation.ACP thioesterase	1	0.537877	30.2.5	signalling.receptor kinases.leucine rich repeat V	1	0.644247
30.2.26	signalling.receptor kinases.crinkly like	4	0.480326	10.6	cell wall.degradation	40	0.538895	3.1.2.2	minor CHO metabolism.raffinose family.raffinose synthases.putative	1	0.645048
29.4.1.57	protein.postranslational modification.kinase.receptor like cytoplasmatic kinase VII	11	0.484889	29.8	protein.assembly and cofactor ligation	1	0.540179	13.2.3	amino acid metabolism.degradation.aspartate family	2	0.64747
13.2.2	amino acid metabolism.degradation.glutamate family	2	0.485181	27.3.40	RNA.regulation of transcription.Aux/IAA family	7	0.544408	34.13	transport.peptides and oligopeptides	6	0.648195
29.2.1.1.1.1	protein.synthesis.ribosomal protein.prokaryotic.chloroplast.30S subunit	1	0.486814	27.3.52	RNA.regulation of transcription.Global transcription factor group	2	0.544742	34.19.99	transport.Major Intrinsic Proteins.unspecified	1	0.651472
29.2.1.1.1.1.2	protein.synthesis.ribosomal protein.prokaryotic.chloroplast.30S subunit.S2	1	0.486814	16.1.2.2	secondary metabolism.isoprenoids.mevalonate pathway.HMG-CoA synthase	1	0.544798	27.3.1	RNA.regulation of transcription.ABI3/VP1-related B3-domain-containing transcription factor family	2	0.654866
16.8.2.2	secondary metabolism.flavonoids.chalcones.chalcone isomerase	1	0.488464	20.1.4	stress.biotic.kinases	1	0.545261	11.1.31	lipid metabolism.FA synthesis and FA elongation.pyruvate DH	1	0.65873
13.1.2	amino acid metabolism.synthesis.glutamate family	3	0.489148	11.8.4	lipid metabolism.''exotics'' (steroids, squalene etc).3-beta hydroxysteroid dehydrogenase/isomerase	1	0.547115	9.9	mitochondrial electron transport / ATP synthesis.F1-ATPase	2	0.660006
10.8.99	cell wall.pectin*esterases.misc	7	0.491311	17.5	hormone metabolism.ethylene	25	0.547167	2.1.2.1	major CHO metabolism.synthesis.starch.AGPase	1	0.668457
33.1	development.storage proteins	8	0.491501	16.4.3	secondary metabolism.N misc	1	0.548043	26.21	misc.protease inhibitor/seed storage/lipid transfer protein (LTP) family protein	7	0.669123
34.1.2	transport.p- and v-ATPases.H+-exporting ATPase	2	0.493948	16.4.3.1	secondary metabolism.N misc.cyanogenic glycosides	1	0.548043	13.1.1.1	amino acid metabolism.synthesis.central amino acid metabolism.GABA	1	0.674973
27.3.30	RNA.regulation of transcription.Trihelix, Triple-Helix transcription factor family	5	0.496681	29.5.11.3	protein.degradation.ubiquitin.E2	2	0.548348	13.1.1.1.2	amino acid metabolism.synthesis.central amino acid metabolism.GABA.GABA transaminase	1	0.674973
17.6	hormone metabolism.gibberelin	20	0.496813	29.5.4	protein.degradation.aspartate protease	9	0.54865	9.1	mitochondrial electron transport / ATP synthesis.NADH-DH	3	0.682849
11.9.2	lipid metabolism.lipid degradation.lipases	7	0.498857	11.9.3.2	lipid metabolism.lipid degradation.lysophospholipases.carboxylesterase	2	0.55032	16.1.2.9	secondary metabolism.isoprenoids.mevalonate pathway.farnesyl pyrophosphate synthetase	1	0.684793
1.3.8	PS.calvin cyle.transketolase	1	0.500512	26.3	misc.gluco-, galacto- and mannosidases	23	0.552987	13.1.1		3	0.686166
7.2.1	OPP.non-reductive PP.transketolase	1	0.500512	11.9.4.9	lipid metabolism.lipid degradation.beta-oxidation.multifunctional	1	0.554094	35.1.21	not assigned.no ontology.epsin N-terminal homology (ENTH) domain-containing protein	3	0.688539
13.1.6.1.5	amino acid metabolism.synthesis.aromatic aa.chorismate.shikimate kinase	1	0.503863	13.1.4	amino acid metabolism.synthesis.branched chain group	4	0.554675	18.4	Co-factor and vitamine metabolism.pantothenate	1	0.689723
3.2.2	minor CHO metabolism.trehalose.TPP	3	0.505025	31.3.1	cell.cycle.peptidylprolyl isomerase	1	0.560178	18.4.7	Co-factor and vitamine metabolism.pantothenate.phosphopantothenoylcysteine decarboxylase (PPCDC)	1	0.689723
13.1.1		4	0.505632	34.16	transport.ABC transporters and multidrug resistance systems	28	0.56086	17.7.1.2	hormone metabolism.jasmonate.synthesis-degradation.lipoxygenase	1	0.694666
16.1.1.4	secondary metabolism.isoprenoids.non-mevalonate pathway.CMK	1	0.507226	27.3	RNA.regulation of transcription	341	0.566761	34	transport	106	0.695165
16.1.2.3	secondary metabolism.isoprenoids.mevalonate pathway.HMG-CoA reductase	1	0.509756	23.1.1	nucleotide metabolism.synthesis.pyrimidine	2	0.566888	21	redox	19	0.695273
35.1.3	not assigned.no ontology.armadillo/beta-catenin repeat family protein	7	0.512691	23.1	nucleotide metabolism.synthesis	2	0.566888	34.5	transport.ammonium	1	0.696316
35.1.21	not assigned.no ontology.epsin N-terminal homology (ENTH) domain-containing protein	5	0.514358	3.4.1	minor CHO metabolism.myo-inositol.poly-phosphatases	2	0.567222	29.1.18	protein.aa activation.glutamine-tRNA ligase	1	0.697142
12	N-metabolism	3	0.515514	13.1.5.3	amino acid metabolism.synthesis.serine-glycine-cysteine group.cysteine	2	0.569227	3.6	minor CHO metabolism.callose	2	0.697594
13.1.2.3.22	amino acid metabolism.synthesis.glutamate family.arginine.arginosuccinate synthase	1	0.521649	13.1.5	amino acid metabolism.synthesis.serine-glycine-cysteine group	2	0.569227	4.1.7	glycolysis.cytosolic branch.fructose-2,6-bisphosphatase (Fru2,6BisPase)	1	0.700449
17.3.2	hormone metabolism.brassinosteroid.signal transduction	6	0.521805	2.2.1.5	major CHO metabolism.degradation.sucrose.Susy	2	0.57224	35.1.19	not assigned.no ontology.C2 domain-containing protein	4	0.704455
29.5.11.4.2	protein.degradation.ubiquitin.E3.RING	47	0.52806	27.3.25	RNA.regulation of transcription.MYB domain transcription factor family	44	0.573925	21.4	redox.glutaredoxins	7	0.709889
13.1.6.1	amino acid metabolism.synthesis.aromatic aa.chorismate	3	0.5281	29.7.5	protein.glycosylation.alpha-1,3-mannosyl-glycoprotein-beta-1,2-N-acetylglucosaminyltransferase(GnTI)	1	0.57529	27.3.7	RNA.regulation of transcription.C2C2(Zn) CO-like, Constans-like zinc finger family	2	0.714025
11.8.1	lipid metabolism.''exotics'' (steroids, squalene etc).sphingolipids	4	0.528606	29.7.8	protein.glycosylation.alpha-1,6-mannosyl-glycoprotein-beta-1,2-N-acetylglucosaminyltransferase(GnTII)	1	0.57529	28.1.3	DNA.synthesis/chromatin structure.histone	2	0.714614
2.2.1	major CHO metabolism.degradation.sucrose	13	0.53012	31.3	cell.cycle	13	0.576659	26.18	misc.invertase/pectin methylesterase inhibitor family protein	6	0.715098
4.3	glycolysis.unclear/dually targeted	1	0.532819	23.3.1.1	nucleotide metabolism.salvage.phosphoribosyltransferases.aprt	2	0.579301	18.5	Co-factor and vitamine metabolism.folate & vitamine K	1	0.716234
4.3.13	glycolysis.unclear/dually targeted.phosphoglycerate mutase	1	0.532819	11.3.1	lipid metabolism.Phospholipid synthesis.1-acylglycerol-3-phosphate O-acyltransferase	1	0.579575	18.5.2	Co-factor and vitamine metabolism.folate & vitamine K.vitamine K	1	0.716234
17.3.1.1.5	hormone metabolism.brassinosteroid.synthesis-degradation.BRs.metabolic regulation	1	0.535846	5.1	fermentation.LDH	1	0.580529	11.9.2	lipid metabolism.lipid degradation.lipases	2	0.719926
26.21	misc.protease inhibitor/seed storage/lipid transfer protein (LTP) family protein	16	0.538086	30.2.18	signalling.receptor kinases.extensin	2	0.580988	11.9.2.1	lipid metabolism.lipid degradation.lipases.triacylglycerol lipase	2	0.719926
27.3.57	RNA.regulation of transcription.JUMONJI family	1	0.539317	27.1.19	RNA.processing.ribonucleases	2	0.582001	10.8.1	cell wall.pectin*esterases.PME	5	0.724788
1.1.3	PS.lightreaction.cytochrome b6/f	1	0.540622	17.6.1.12	hormone metabolism.gibberelin.synthesis-degradation.GA3 oxidase	1	0.58244	29.5.5	protein.degradation.serine protease	4	0.724883
18.13	Co-factor and vitamine metabolism.isochorismatase	1	0.557723	29.5.11.4.1	protein.degradation.ubiquitin.E3.HECT	1	0.584353	29.2.1.2.2	protein.synthesis.ribosomal protein.eukaryotic.60S subunit	8	0.726478
30.4.1	signalling.phosphinositides.phosphatidylinositol-4-phosphate 5-kinase	3	0.557807	20.1.3	stress.biotic.signalling	8	0.585158	10	cell wall	54	0.727645
30.2.16	signalling.receptor kinases.Catharanthus roseus-like RLK1	5	0.558948	30.2.8	signalling.receptor kinases	6	0.586091	27.3.37	RNA.regulation of transcription.AS2,Lateral Organ Boundaries Gene Family	4	0.729496
8.1	TCA / org. transformation.TCA	3	0.560106	2.2.1.1	major CHO metabolism.degradation.sucrose.fructokinase	1	0.58915	5	fermentation	2	0.729995
16.1	secondary metabolism.simple phenols	7	0.560206	30.2.8.2	signalling.receptor kinases.leucine rich repeat VIII-2	4	0.591202	5.1	fermentation.aldehyde dehydrogenase	2	0.729995
20.1.3.1	stress.biotic.signalling.MLO-like	5	0.561325	12.1.2	N-metabolism.nitrate metabolism.nitrite reductase	1	0.593482	4.1.3	glycolysis.cytosolic branch.phosphoglucomutase (PGM)	1	0.736347
22.2	polyamine metabolism.degradation	1	0.561706	35.1.21	not assigned.no ontology.epsin N-terminal homology (ENTH) domain-containing protein	3	0.593896	8.3	TCA / org. transformation.carbonic anhydrases	1	0.739717
22.2.1	polyamine metabolism.degradation.polyamin oxidase	1	0.561706	11.5	lipid metabolism.glyceral metabolism	1	0.594447	34.7	transport.phosphate	4	0.741284
27.3.39	RNA.regulation of transcription.AtSR Transcription Factor family	1	0.565703	11.5.2	lipid metabolism.glyceral metabolism.Glycerol-3-phosphate dehydrogenase (NAD+)	1	0.594447	29.2.1.2.2.5	protein.synthesis.ribosomal protein.eukaryotic.60S subunit.L5	1	0.741404
30.6	signalling.MAP kinases	6	0.569455	27.3.9	RNA.regulation of transcription.C2C2(Zn) GATA transcription factor family	6	0.597697	35.2	not assigned.unknown	273	0.743165
34.1.1	transport.p- and v-ATPases.H+-transporting two-sector ATPase	1	0.571054	26.18	misc.invertase/pectin methylesterase inhibitor family protein	7	0.599775	11.5	lipid metabolism.glyceral metabolism	2	0.750872
29.5.11.20	protein.degradation.ubiquitin.proteasom	2	0.576828	17.7.1.3	hormone metabolism.jasmonate.synthesis-degradation.allene oxidase synthase	1	0.606566	31	cell	36	0.7526
29.4.1.56	protein.postranslational modification.kinase.receptor like cytoplasmatic kinase VI	5	0.578905	10.1	cell wall.precursor synthesis	7	0.607309	2.1.2.2	major CHO metabolism.synthesis.starch.starch synthase	1	0.754096
16.5.1.1.4.3	secondary metabolism.sulfur-containing.glucosinolates.synthesis.shared.UDP-glycosyltransferase	1	0.580025	18.4	Co-factor and vitamine metabolism.pantothenate	4	0.608651	1.2.2	PS.photorespiration.glycolate oxydase	1	0.756642
16.5.1.1.4.1	secondary metabolism.sulfur-containing.glucosinolates.synthesis.shared.CYP83B1 phenylacetaldoxime monooxygenase	1	0.580475	21.4	redox.glutaredoxins	7	0.611553	29.2.1.99.99	protein.synthesis.ribosomal protein.unknown.unknown	1	0.757492
26.24	misc.GCN5-related N-acetyltransferase	3	0.584646	29.3.3	protein.targeting.chloroplast	1	0.611933	29.2.2	protein.synthesis.misc ribosomal protein	1	0.763446
29.4.1.59	protein.postranslational modification.kinase.receptor like cytoplasmatic kinase IX	6	0.586341	16.8.1.12	secondary metabolism.flavonoids.anthocyanins.anthocyanidin 3-O-glucosyltransferase	1	0.616831	10.2	cell wall.cellulose synthesis	5	0.767538
30.2.12	signalling.receptor kinases.leucine rich repeat XII	7	0.587475	17.4.2	hormone metabolism.cytokinin.signal transduction	1	0.620269	29.2.3	protein.synthesis.initiation	4	0.771868
34.2	transporter.sugars	18	0.588387	23.1.1.10	nucleotide metabolism.synthesis.pyrimidine.CTP synthetase	1	0.621253	21.5	redox.peroxiredoxin	1	0.773685
23.3.2	nucleotide metabolism.salvage.nucleoside kinases	1	0.589061	22.1.2	polyamine metabolism.synthesis.SAM decarboxylase	1	0.622238	21.5.2	redox.peroxiredoxin.PER1	1	0.773685
23.3.2.3	nucleotide metabolism.salvage.nucleoside kinases.thymidine kinase	1	0.589061	17.3.1.1	hormone metabolism.brassinosteroid.synthesis-degradation.BRs	4	0.624104	13	amino acid metabolism	27	0.773832
35.1.13	not assigned.no ontology.SET domain-containing protein	1	0.589061	34.14	transport.unspecified cations	6	0.626048	2.1.1.1	major CHO metabolism.synthesis.sucrose.SPS	1	0.775395
16.1.5	secondary metabolism.isoprenoids.terpenoids	6	0.590043	27.3.66	RNA.regulation of transcription.Psudo ARR transcription factor family	1	0.632616	27.3.69	RNA.regulation of transcription.SET-domain transcriptional regulator family	2	0.775561
29.2.1.1.1.2.5	protein.synthesis.ribosomal protein.prokaryotic.chloroplast.50S subunit.L5	1	0.59133	30.2.24	signalling.receptor kinases.S-locus glycoprotein like	5	0.635799	29.2.1.99	protein.synthesis.ribosomal protein.unknown	3	0.777815
5.1	fermentation.aldehyde dehydrogenase	4	0.595776	29.4	protein.postranslational modification	76	0.638539	35.1.42	not assigned.no ontology.proline rich family	1	0.779676
1.2	PS.photorespiration	2	0.59635	27.3.26	RNA.regulation of transcription.MYB-related transcription factor family	9	0.641469	27.3.4	RNA.regulation of transcription.ARF, Auxin Response Factor family	1	0.780533
13.1.5.3.1	amino acid metabolism.synthesis.serine-glycine-cysteine group.cysteine.OASTL	1	0.597705	16.1.4.1	secondary metabolism.isoprenoids.carotenoids.phytoene synthase	1	0.643068	29.2.5	protein.synthesis.release	1	0.783105
17.6.1.11	hormone metabolism.gibberelin.synthesis-degradation.GA20 oxidase	2	0.601196	29.3.5	protein.targeting.peroxisomes	1	0.644567	4.2.6	glycolysis.plastid branch.pyrophosphate-fructose-6-P phosphotransferase	1	0.783963
30.8	signalling.misc	3	0.602249	20.1.3.1	stress.biotic.signalling.MLO-like	7	0.646729	17.5.1	hormone metabolism.ethylene.synthesis-degradation	4	0.78515
27.3.11	RNA.regulation of transcription.C2H2 zinc finger family	29	0.603292	21.5	redox.peroxiredoxin	2	0.647084	20.2.5	stress.abiotic.light	1	0.78568
8.3	TCA / org. transformation.carbonic anhydrases	2	0.604436	13.1.4.1.2	amino acid metabolism.synthesis.branched chain group.common.ketol-acid reductoisomerase	1	0.648571	35.1.41	not assigned.no ontology.hydroxyproline rich proteins	2	0.786473
13.1.5.3	amino acid metabolism.synthesis.serine-glycine-cysteine group.cysteine	2	0.607685	13.99	amino acid metabolism.misc	2	0.64992	34.14	transport.unspecified cations	4	0.787728
13.1.5	amino acid metabolism.synthesis.serine-glycine-cysteine group	2	0.607685	11.1	lipid metabolism.glycolipid synthesis	1	0.650577	29.4.1.57	protein.postranslational modification.kinase.receptor like cytoplasmatic kinase VII	6	0.791992
27.3.46	RNA.regulation of transcription.DNA methyltransferases	1	0.609627	11.10.4	lipid metabolism.glycolipid synthesis.sulfolipid synthase	1	0.650577	15	metal handling	9	0.79632
2.2	major CHO metabolism.degradation	18	0.611704	16.8	secondary metabolism.flavonoids	27	0.650931	27.3.58	RNA.regulation of transcription.LUG	1	0.798589
23.3.1	nucleotide metabolism.salvage.phosphoribosyltransferases	3	0.611804	11	lipid metabolism	67	0.654349	16.8.2	secondary metabolism.flavonoids.chalcones	5	0.807136
23.3.1.1	nucleotide metabolism.salvage.phosphoribosyltransferases.aprt	3	0.611804	13.2	amino acid metabolism.degradation	12	0.654523	2.2.1.1	major CHO metabolism.degradation.sucrose.fructokinase	1	0.807226
26.4	misc.beta 1,3 glucan hydrolases	11	0.612049	28.1	DNA.synthesis/chromatin structure	39	0.663999	34.12	transport.metal	11	0.808797
1.1.5.2	PS.lightreaction.other electron carrier (ox/red).ferredoxin	3	0.612071	8.2.10	TCA / org. transformation.other organic acid transformaitons.malic	2	0.664171	26.19	misc.plastocyanin-like	3	0.81064
26.5	misc.acyl transferases	1	0.612393	22.2	polyamine metabolism.degradation	1	0.664183	10.6	cell wall.degradation	21	0.810742
13.2.2.2	amino acid metabolism.degradation.glutamate family.proline	1	0.613778	22.2.1	polyamine metabolism.degradation.polyamin oxidase	1	0.664183	31.3	cell.cycle	2	0.813935
18.4	Co-factor and vitamine metabolism.pantothenate	3	0.613937	34.19.4	transport.Major Intrinsic Proteins.SIP	1	0.664183	26.4.1	misc.beta 1,3 glucan hydrolases.glucan endo-1,3-beta-glucosidase	4	0.815365
30.2.15	signalling.receptor kinases.thaumatin like	1	0.61424	13.1.1.2	amino acid metabolism.synthesis.central amino acid metabolism.aspartate	1	0.664689	27.3.5	RNA.regulation of transcription.ARR	2	0.817001
18.2	Co-factor and vitamine metabolism.thiamine	1	0.614702	13.1.1		1	0.664689	13.1.3.4.3	amino acid metabolism.synthesis.aspartate family.methionine.methionine synthase	1	0.817622
8.2	TCA / org. transformation.other organic acid transformaitons	6	0.617573	13.1.1.2.1	amino acid metabolism.synthesis.central amino acid metabolism.aspartate.aspartate aminotransferase	1	0.664689	30.2.10	signalling.receptor kinases.leucine rich repeat X	1	0.817622
34.15	transport.potassium	8	0.617603	22.1.6	polyamine metabolism.synthesis.spermidine synthase	1	0.665702	16.1	secondary metabolism.isoprenoids	10	0.817913
26.13	misc.acid and other phosphatases	10	0.621103	10.6.3	cell wall.degradation.pectate lyases and polygalacturonases	31	0.666759	27	RNA	217	0.819551
11.2.1	lipid metabolism.FA desaturation.desaturase	1	0.621653	35.1.5	not assigned.no ontology.pentatricopeptide (PPR) repeat-containing protein	13	0.668199	27.3.35	RNA.regulation of transcription.bZIP transcription factor family	7	0.821668
13.1.6	amino acid metabolism.synthesis.aromatic aa	7	0.622005	10.6.1	cell wall.degradation.cellulases and beta -1,4-glucanases	3	0.669114	13.2	amino acid metabolism.degradation	8	0.822973
17.3.2.99	hormone metabolism.brassinosteroid.signal transduction.other	3	0.623842	17.3.3	hormone metabolism.brassinosteroid.induced-regulated-responsive-activated	1	0.672807	26.4	misc.beta 1,3 glucan hydrolases	6	0.824865
27.3.67	RNA.regulation of transcription.putative transcription regulator	17	0.624045	28	DNA	50	0.674029	17.4	hormone metabolism.cytokinin	4	0.828403
11.1.7	lipid metabolism.FA synthesis and FA elongation.ACP thioesterase	1	0.624908	31.2	cell.division	10	0.674354	16.8.3.1	secondary metabolism.flavonoids.dihydroflavonols.dihydrokaempferol 4-reductase	1	0.828919
13.2.2.1	amino acid metabolism.degradation.glutamate family.glutamine	1	0.629571	22.1	polyamine metabolism.synthesis	3	0.676456	29.7	protein.glycosylation	2	0.83114
30.2.8	signalling.receptor kinases	8	0.629781	34.99	transport.misc	24	0.677695	13.2.2	amino acid metabolism.degradation.glutamate family	2	0.839774
35.3	not assigned.disagreeing hits	2	0.631298	10.3.2	cell wall.hemicellulose synthesis.glucuronoxylan	1	0.686593	1.1.3	PS.lightreaction.cytochrome b6/f	2	0.841627
29.3.4.1	protein.targeting.secretory pathway.ER	1	0.632844	10.8	cell wall.pectin*esterases	18	0.687596	10.5	cell wall.cell wall proteins	5	0.841757
30.5	signalling.G-proteins	19	0.63304	26.3.2	misc.gluco-, galacto- and mannosidases.beta-galactosidase	7	0.687749	9	mitochondrial electron transport / ATP synthesis	7	0.841771
34.13	transport.peptides and oligopeptides	14	0.635095	13.1.2	amino acid metabolism.synthesis.glutamate family	2	0.691219	13.1.3.4	amino acid metabolism.synthesis.aspartate family.methionine	3	0.847336
17.6.2	hormone metabolism.gibberelin.signal transduction	2	0.641585	35.1.42	not assigned.no ontology.proline rich family	2	0.691582	30.11	signalling.light	3	0.847841
16.8.1	secondary metabolism.flavonoids.anthocyanins	8	0.643561	17.6.1	hormone metabolism.gibberelin.synthesis-degradation	13	0.693022	17.1.1	hormone metabolism.abscisic acid.synthesis-degradation	2	0.849665
24	Biodegradation of Xenobiotics	5	0.64681	30.4.1	signalling.phosphinositides.phosphatidylinositol-4-phosphate 5-kinase	1	0.699967	23.3.1.3	nucleotide metabolism.salvage.phosphoribosyltransferases.upp	1	0.849869
35.1.41	not assigned.no ontology.hydroxyproline rich proteins	9	0.648909	1.3	PS.calvin cyle	1	0.703584	23.1.1	nucleotide metabolism.synthesis.pyrimidine	1	0.856876
17.4.2	hormone metabolism.cytokinin.signal transduction	3	0.650405	1.3.13	PS.calvin cyle.rubisco interacting	1	0.703584	23.1	nucleotide metabolism.synthesis	1	0.856876
16.8.1.12	secondary metabolism.flavonoids.anthocyanins.anthocyanidin 3-O-glucosyltransferase	1	0.650736	17.7.1.5	hormone metabolism.jasmonate.synthesis-degradation.12-Oxo-PDA-reductase	1	0.705136	23.1.1.2	nucleotide metabolism.synthesis.pyrimidine.aspartate transcarbamoylase	1	0.856876
30.2.5	signalling.receptor kinases.leucine rich repeat V	4	0.652065	0	control	1	0.70669	10.5.1	cell wall.cell wall proteins.AGPs	2	0.858959
13.1		23	0.652868	29.2.1.1.3	protein.synthesis.ribosomal protein.prokaryotic.unknown organellar	1	0.707208	17.1	hormone metabolism.abscisic acid	8	0.864104
3.1.3	minor CHO metabolism.raffinose family.stachyose synthases	1	0.655954	29.2.1.1.3.1	protein.synthesis.ribosomal protein.prokaryotic.unknown organellar.30S subunit	1	0.707208	27.3.63	RNA.regulation of transcription.PHD finger transcription factor	3	0.865053
11.9.4.4	lipid metabolism.lipid degradation.beta-oxidation.hydroxybutyryl CoA DH	1	0.656904	29.2.1.1.3.1.15	protein.synthesis.ribosomal protein.prokaryotic.unknown organellar.30S subunit.S15	1	0.707208	33	development	74	0.865116
17.3.1.1.2	hormone metabolism.brassinosteroid.synthesis-degradation.BRs.DWF4	1	0.657855	16.2	secondary metabolism.phenylpropanoids	20	0.708935	17.1.3	hormone metabolism.abscisic acid.induced-regulated-responsive-activated	5	0.867242
29.2.1.2		10	0.658755	9.1	mitochondrial electron transport / ATP synthesis.NADH-DH	1	0.712916	9.99	mitochondrial electron transport / ATP synthesis.unspecified	1	0.870045
18	Co-factor and vitamine metabolism	10	0.660111	9.1.2	mitochondrial electron transport / ATP synthesis.NADH-DH.localisation not clear	1	0.712916	27.3.52	RNA.regulation of transcription.Global transcription factor group	1	0.872683
35.1.22	not assigned.no ontology.late embryogenesis abundant domain-containing protein	2	0.66405	16.8.3	secondary metabolism.flavonoids.dihydroflavonols	8	0.712981	10.2.1	cell wall.cellulose synthesis.cellulose synthase	4	0.884517
1.3.13	PS.calvin cyle.rubisco interacting	1	0.66405	9.9	mitochondrial electron transport / ATP synthesis.F1-ATPase	1	0.714475	11.8.4	lipid metabolism.''exotics'' (steroids, squalene etc).3-beta hydroxysteroid dehydrogenase/isomerase	1	0.885895
23.4.99	nucleotide metabolism.phosphotransfer and pyrophosphatases.misc	1	0.667874	8.3	TCA / org. transformation.carbonic anhydrases	2	0.714618	23.3.1.1	nucleotide metabolism.salvage.phosphoribosyltransferases.aprt	1	0.886777
11.2	lipid metabolism.FA desaturation	2	0.669122	30.2.11	signalling.receptor kinases.leucine rich repeat XI	7	0.717463	11.9.4	lipid metabolism.lipid degradation.beta-oxidation	2	0.88945
13.1.3.1	amino acid metabolism.synthesis.aspartate family.asparagine	1	0.675067	25.9	C1-metabolism.dihydroneopterin aldolase	1	0.718118	4.2.4	glycolysis.plastid branch.glucose-6-phosphate isomerase	1	0.890307
13.1.3.1.1	amino acid metabolism.synthesis.aspartate family.asparagine.asparagine synthetase	1	0.675067	23.5.5	nucleotide metabolism.deoxynucleotide metabolism.dUTP diphosphatase	1	0.722812	34.4	transport.nitrate	2	0.901945
17.5.1	hormone metabolism.ethylene.synthesis-degradation	10	0.675406	17.4.1	hormone metabolism.cytokinin.synthesis-degradation	7	0.722985	35.1.20	not assigned.no ontology.formin homology 2 domain-containing protein	2	0.901945
30.2.1	signalling.receptor kinases.leucine rich repeat I	1	0.675548	27.3.37	RNA.regulation of transcription.AS2,Lateral Organ Boundaries Gene Family	7	0.724565	34.19.1	transport.Major Intrinsic Proteins.PIP	2	0.90257
9.8	mitochondrial electron transport / ATP synthesis.uncoupling protein	1	0.676029	16.2.1.1	secondary metabolism.phenylpropanoids.lignin biosynthesis.PAL	1	0.725947	27.1.2	RNA.processing.RNA helicase	1	0.904445
30.2.4	signalling.receptor kinases.leucine rich repeat IV	1	0.677472	26.23	misc.rhodanese	1	0.726993	29.5.7	protein.degradation.metalloprotease	5	0.904731
17.3.2.1	hormone metabolism.brassinosteroid.signal transduction.BRI	3	0.677976	16.8.4.1	secondary metabolism.flavonoids.flavonols.dihydrokaempferol 4-reductase	2	0.729751	30.2.23	signalling.receptor kinases.RKF3 like	1	0.907099
17.2.3	hormone metabolism.auxin.induced-regulated-responsive-activated	37	0.678637	13.1.3.1	amino acid metabolism.synthesis.aspartate family.asparagine	1	0.731182	4	glycolysis	8	0.908426
15.3	metal handling.regulation	1	0.678916	13.1.3.1.1	amino acid metabolism.synthesis.aspartate family.asparagine.asparagine synthetase	1	0.731182	13.2.4.3	amino acid metabolism.degradation.branched-chain group.valine	2	0.910706
23.2	nucleotide metabolism.degradation	2	0.681357	17.3.1.1.2	hormone metabolism.brassinosteroid.synthesis-degradation.BRs.DWF4	1	0.732231	13.2.4	amino acid metabolism.degradation.branched-chain group	2	0.910706
27.3.48	RNA.regulation of transcription.FHA transcription factor	1	0.683255	4.2.13	glycolysis.plastid branch.phosphoglycerate mutase	1	0.732231	17.7.1.1	hormone metabolism.jasmonate.synthesis-degradation.lipases	1	0.915068
13.1.6.1.7	amino acid metabolism.synthesis.aromatic aa.chorismate.chorismate synthase	1	0.684704	2.2.2.1	major CHO metabolism.degradation.starch.starch cleavage	4	0.732678	11.3.8	lipid metabolism.Phospholipid synthesis.phosphatidylserine decarboxylase	2	0.915091
27.3.20	RNA.regulation of transcription.G2-like transcription factor family, GARP	9	0.685767	29.5.7	protein.degradation.metalloprotease	6	0.732894	3.1.1.1	minor CHO metabolism.raffinose family.galactinol synthases.known	1	0.91684
13.1.3	amino acid metabolism.synthesis.aspartate family	5	0.694402	27.4	RNA.RNA binding	6	0.732894	26.3.2	misc.gluco-, galacto- and mannosidases.beta-galactosidase	1	0.919499
29.2.1.99.2	protein.synthesis.ribosomal protein.unknown.large subunit	1	0.69585	29.4.1.59	protein.postranslational modification.kinase.receptor like cytoplasmatic kinase IX	1	0.73328	11.1.9	lipid metabolism.FA synthesis and FA elongation.long chain fatty acid CoA ligase	1	0.921273
29.2.1.99.2.1185	protein.synthesis.ribosomal protein.unknown.large subunit.L18/L5	1	0.69585	29.5.11.5	protein.degradation.ubiquitin.ubiquitin protease	2	0.737544	22	polyamine metabolism	2	0.923868
16.1.4	secondary metabolism.isoprenoids.carotenoids	1	0.698282	11.9.4.13	lipid metabolism.lipid degradation.beta-oxidation.acyl CoA reductase	1	0.739059	22.1	polyamine metabolism.synthesis	2	0.923868
16.1.4.10	secondary metabolism.isoprenoids.carotenoids.carotenoid cleavage dioxygenase	1	0.698282	27.3.36	RNA.regulation of transcription.Argonaute	1	0.740111	20.1.3.1	stress.biotic.signalling.MLO-like	2	0.924495
13.1.6.3	amino acid metabolism.synthesis.aromatic aa.phenylalanine	1	0.70023	13.1.5.3.2	amino acid metabolism.synthesis.serine-glycine-cysteine group.cysteine.SAT	1	0.742217	29.2.1.1.1.2.1	protein.synthesis.ribosomal protein.prokaryotic.chloroplast.50S subunit.L1	1	0.92482
13.1.6.3.1	amino acid metabolism.synthesis.aromatic aa.phenylalanine.arogenate dehydratase / prephenate dehydratase	1	0.70023	11.3.6	lipid metabolism.Phospholipid synthesis.choline-phosphate cytidylyltransferase	1	0.744852	17.6.1.11	hormone metabolism.gibberelin.synthesis-degradation.GA20 oxidase	2	0.930143
17.7.1.5	hormone metabolism.jasmonate.synthesis-degradation.12-Oxo-PDA-reductase	1	0.700717	30.2.7	signalling.receptor kinases.leucine rich repeat VII	2	0.74835	27.3.2	RNA.regulation of transcription.Alfin-like	2	0.930143
27.3.17	RNA.regulation of transcription.CPP(Zn),CPP1-related transcription factor family	1	0.705108	34.12	transport.metal	21	0.748747	3.1.1.2	minor CHO metabolism.raffinose family.galactinol synthases.putative	1	0.93192
10.5.3	cell wall.cell wall proteins.LRR	4	0.706739	23.1.1.1	nucleotide metabolism.synthesis.pyrimidine.carbamoyl phosphate synthetase	1	0.752247	17.6.1.1	hormone metabolism.gibberelin.synthesis-degradation.copalyl diphosphate synthase	1	0.93192
15.1	metal handling.acquisition	2	0.707113	16.8.1	secondary metabolism.flavonoids.anthocyanins	6	0.75226	29.2.1.2		9	0.932128
34.1	transport.p- and v-ATPases	8	0.707819	27.3.59	RNA.regulation of transcription.Methyl binding domain proteins	1	0.752776	35.3	not assigned.disagreeing hits	2	0.933282
11.9.4.5	lipid metabolism.lipid degradation.beta-oxidation.acyl-CoA thioesterase	2	0.710228	11.1	lipid metabolism.FA synthesis and FA elongation	16	0.753076	30.2.16	signalling.receptor kinases.Catharanthus roseus-like RLK1	3	0.936514
13.1.6.2	amino acid metabolism.synthesis.aromatic aa.phenylalanine and tyrosine	1	0.710978	2.1.1.1	major CHO metabolism.synthesis.sucrose.SPS	1	0.753305	26.7	misc.oxidases - copper, flavone etc.	12	0.93822
17.2	hormone metabolism.auxin	40	0.711107	17.3.1		6	0.755503	29.5.1	protein.degradation.subtilases	9	0.938353
27.3.44	RNA.regulation of transcription.Chromatin Remodeling Factors	1	0.712938	17.2.3	hormone metabolism.auxin.induced-regulated-responsive-activated	26	0.757873	27.3.41	RNA.regulation of transcription.B3 transcription factor family	1	0.945245
3.4	minor CHO metabolism.myo-inositol	2	0.713347	29.2.4	protein.synthesis.elongation	1	0.761256	29.4.1.58	protein.postranslational modification.kinase.receptor like cytoplasmatic kinase VIII	1	0.951469
26.3	misc.gluco-, galacto- and mannosidases	19	0.720178	1.2	PS.photorespiration	2	0.762959	9.1.2	mitochondrial electron transport / ATP synthesis.NADH-DH.localisation not clear	2	0.951508
26.16	misc.myrosinases-lectin-jacalin	5	0.720654	2.2.2.2	major CHO metabolism.degradation.starch.starch phosphorylase	1	0.765507	24	Biodegradation of Xenobiotics	4	0.95545
30.2.11	signalling.receptor kinases.leucine rich repeat XI	6	0.72395	15.1	metal handling.acquisition	2	0.765591	26.24	misc.GCN5-related N-acetyltransferase	1	0.962146
33.3	development.squamosa promoter binding like (SPL)	3	0.724409	27.3.29	RNA.regulation of transcription.TCP transcription factor family	1	0.766571	2.2.1.3.2	major CHO metabolism.degradation.sucrose.invertases.cell wall	2	0.962835
10.8	cell wall.pectin*esterases	19	0.724592	16.1.1.1	secondary metabolism.isoprenoids.non-mevalonate pathway.DXS	1	0.767635	11.1.8	lipid metabolism.FA synthesis and FA elongation.acyl coa ligase	2	0.965982
11.3.8	lipid metabolism.Phospholipid synthesis.phosphatidylserine decarboxylase	1	0.727207	17.6	hormone metabolism.gibberelin	21	0.768927	21.1	redox.thioredoxin	6	0.966153
34.19.2	transport.Major Intrinsic Proteins.TIP	5	0.730807	17.7	hormone metabolism.jasmonate	9	0.771718	13.1.5	amino acid metabolism.synthesis.serine-glycine-cysteine group	2	0.971019
16.1.3	secondary metabolism.isoprenoids.tocopherol biosynthesis	3	0.734969	17.7.1	hormone metabolism.jasmonate.synthesis-degradation	9	0.771718	16.1	secondary metabolism.simple phenols	6	0.981799
3.6	minor CHO metabolism.callose	1	0.735121	17.5.1.1	hormone metabolism.ethylene.synthesis-degradation.1-aminocyclopropane-1-carboxylate synthase	4	0.77263	2.1	major CHO metabolism.synthesis	4	0.987966
16.1.2	secondary metabolism.isoprenoids.mevalonate pathway	2	0.743034	17.5.1	hormone metabolism.ethylene.synthesis-degradation	9	0.776346	17.6	hormone metabolism.gibberelin	13	0.98923
17.6.1.12	hormone metabolism.gibberelin.synthesis-degradation.GA3 oxidase	1	0.743062	27.3.10	RNA.regulation of transcription.C2C2(Zn) YABBY family	1	0.777234	3.1.1	minor CHO metabolism.raffinose family.galactinol synthases	2	0.989288
20.1.2	stress.biotic.receptors	2	0.743385	26.21	misc.protease inhibitor/seed storage/lipid transfer protein (LTP) family protein	15	0.778783	10.1	cell wall.precursor synthesis	1	0.995099
11.6	lipid metabolism.lipid transfer proteins etc	3	0.743569	10.8.2	cell wall.pectin*esterases.acetyl esterase	1	0.784187	10.1.2	cell wall.precursor synthesis.UGE	1	0.995099
24.2	Biodegradation of Xenobiotics.lactoylglutathione lyase	2	0.745144	1.1.1	PS.lightreaction.photosystem II	1	0.785258	27.3.57	RNA.regulation of transcription.JUMONJI family	3	0.999228
23.4	nucleotide metabolism.phosphotransfer and pyrophosphatases	2	0.749371	1.1.1.2	PS.lightreaction.photosystem II.PSII polypeptide subunits	1	0.785258
7.2.2	OPP.non-reductive PP.transaldolase	1	0.749535	30.2.19	signalling.receptor kinases.legume-lectin	3	0.787454
34.5	transport.ammonium	3	0.751048	29.5.5	protein.degradation.serine protease	14	0.78986
16.1.1.1	secondary metabolism.isoprenoids.non-mevalonate pathway.DXS	2	0.753253	10.8.99	cell wall.pectin*esterases.misc	6	0.792987
18.5	Co-factor and vitamine metabolism.folate & vitamine K	1	0.755526	25.2	C1-metabolism.formate-tetrahydrofolate ligase	1	0.793843
18.5.2	Co-factor and vitamine metabolism.folate & vitamine K.vitamine K	1	0.755526	2.2	major CHO metabolism.degradation	15	0.795834
16.1	secondary metabolism.isoprenoids	16	0.757316	11.9.4.5	lipid metabolism.lipid degradation.beta-oxidation.acyl-CoA thioesterase	1	0.796531
34.19.4	transport.Major Intrinsic Proteins.SIP	1	0.757526	17.5.1.2	hormone metabolism.ethylene.synthesis-degradation.1-aminocyclopropane-1-carboxylate oxidase	2	0.797751
10.7	cell wall.modification	23	0.758617	31.4	cell.vesicle transport	12	0.797821
26.17	misc.dynamin	1	0.761531	17.3.2	hormone metabolism.brassinosteroid.signal transduction	5	0.799423
1.3.12	PS.calvin cyle.PRK	1	0.762534	28.1.3	DNA.synthesis/chromatin structure.histone	10	0.802151
19.2	tetrapyrrole synthesis.ferrochelatase	1	0.763035	31.1	cell.organisation	49	0.802595
26.19	misc.plastocyanin-like	10	0.763775	18.2	Co-factor and vitamine metabolism.thiamine	1	0.803531
23.3	nucleotide metabolism.salvage	9	0.764198	30.2.13	signalling.receptor kinases.leucine rich repeat XIII	3	0.804844
2.2.2.2	major CHO metabolism.degradation.starch.starch phosphorylase	1	0.765041	16.1	secondary metabolism.isoprenoids	22	0.807327
30.2.22	signalling.receptor kinases.proline extensin like	7	0.766239	12.3	N-metabolism.N-degradation	1	0.808387
13.99	amino acid metabolism.misc	1	0.767551	12.3.1	N-metabolism.N-degradation.glutamate dehydrogenase	1	0.808387
35	not assigned	741	0.76958	10.8.1	cell wall.pectin*esterases.PME	11	0.812304
10.5.5	cell wall.cell wall proteins.RGP	1	0.771069	29.7	protein.glycosylation	4	0.813464
8	TCA / org. transformation	11	0.775279	34.9	transport.metabolite transporters at the mitochondrial membrane	8	0.815002
13.2.4.4	amino acid metabolism.degradation.branched-chain group.leucine	1	0.777111	11.9.4	lipid metabolism.lipid degradation.beta-oxidation	5	0.816813
13.2.6	amino acid metabolism.degradation.aromatic aa	3	0.777404	12.1	N-metabolism.nitrate metabolism	2	0.827569
9.3	mitochondrial electron transport / ATP synthesis.electron transfer flavoprotein	1	0.779633	31	cell	84	0.830543
11.9.3.2	lipid metabolism.lipid degradation.lysophospholipases.carboxylesterase	2	0.779879	16.8.3.3	secondary metabolism.flavonoids.dihydroflavonols.flavonoid 3''-monooxygenase	1	0.830596
11.8	lipid metabolism.''exotics'' (steroids, squalene etc)	11	0.780757	17.6.2	hormone metabolism.gibberelin.signal transduction	1	0.831683
26.28	misc.GDSL-motif lipase	27	0.782457	34.1	transport.nucleotides	2	0.834103
3.8	minor CHO metabolism.galactose	3	0.782649	10.1.12	cell wall.precursor synthesis.KDO pathway	1	0.835491
3.8.2	minor CHO metabolism.galactose.alpha-galactosidases	3	0.782649	10.1.12.1	cell wall.precursor synthesis.KDO pathway.arabinose-5-phosphate isomerase	1	0.835491
8.1.3	TCA / org. transformation.TCA.aconitase	2	0.783092	26.2	misc.UDP glucosyl and glucoronyl transferases	24	0.839447
27.3.16	RNA.regulation of transcription.CCAAT box binding factor family, HAP5	1	0.783167	11.9.3.1	lipid metabolism.lipid degradation.lysophospholipases.phospholipase D	4	0.839799
13.1.2.3.31	amino acid metabolism.synthesis.glutamate family.arginine.aspartate racemase	1	0.784177	26.13	misc.acid and other phosphatases	14	0.841838
27.3.35	RNA.regulation of transcription.bZIP transcription factor family	15	0.78502	29.1.20	protein.aa activation.phenylalanine-tRNA ligase	1	0.842571
29.5.11.4.5	protein.degradation.ubiquitin.E3.BTB/POZ Cullin3	1	0.785188	8	TCA / org. transformation	9	0.844811
29.5.11.4.5.2	protein.degradation.ubiquitin.E3.BTB/POZ Cullin3.BTB/POZ	1	0.785188	2.2.1	major CHO metabolism.degradation.sucrose	10	0.845408
13.1.4.1	amino acid metabolism.synthesis.branched chain group.common	1	0.789235	27.3.5	RNA.regulation of transcription.ARR	4	0.847981
13.1.4.1.4	amino acid metabolism.synthesis.branched chain group.common.branched-chain amino acid aminotransferase	1	0.789235	27.2	RNA.transcription	5	0.849168
18.4.1	Co-factor and vitamine metabolism.pantothenate.branched-chain amino acid aminotransferase	1	0.789235	26.17	misc.dynamin	1	0.853489
13.2.3.1	amino acid metabolism.degradation.aspartate family.asparagine	1	0.790248	30.2.16	signalling.receptor kinases.Catharanthus roseus-like RLK1	4	0.853992
13.2.3.1.1	amino acid metabolism.degradation.aspartate family.asparagine.L-asparaginase	1	0.790248	30.2.8.1	signalling.receptor kinases.leucine rich repeat VIII-1	2	0.854544
30.2.9	signalling.receptor kinases.leucine rich repeat IX	2	0.791679	27.3.71	RNA.regulation of transcription.SNF7	1	0.854582
31.2	cell.division	9	0.795164	1.1.5	PS.lightreaction.other electron carrier (ox/red)	1	0.854582
13.1.2.3	amino acid metabolism.synthesis.glutamate family.arginine	2	0.795264	1.1.5.2	PS.lightreaction.other electron carrier (ox/red).ferredoxin	1	0.854582
27.3.52	RNA.regulation of transcription.Global transcription factor group	2	0.799572	16.8.4	secondary metabolism.flavonoids.flavonols	7	0.858598
27.3.62	RNA.regulation of transcription.Nucleosome/chromatin assembly factor group	1	0.799886	13.1.6	amino acid metabolism.synthesis.aromatic aa	5	0.858706
7.2	OPP.non-reductive PP	2	0.802088	26.9	misc.glutathione S transferases	7	0.862325
7	OPP	2	0.802088	2.2.2	major CHO metabolism.degradation.starch	5	0.86336
27.3.41	RNA.regulation of transcription.B3 transcription factor family	2	0.808927	2.2.1.3.2	major CHO metabolism.degradation.sucrose.invertases.cell wall	2	0.863446
2.2.1.3.1	major CHO metabolism.degradation.sucrose.invertases.neutral	2	0.81109	3.6	minor CHO metabolism.callose	2	0.864609
16.2.1.7	secondary metabolism.phenylpropanoids.lignin biosynthesis.CCR1	1	0.813634	30.2.4	signalling.receptor kinases.leucine rich repeat IV	1	0.867176
27.1	RNA.processing	11	0.814463	16.1.2.9	secondary metabolism.isoprenoids.mevalonate pathway.farnesyl pyrophosphate synthetase	1	0.867724
29.2.1.99	protein.synthesis.ribosomal protein.unknown	2	0.814698	21.2.1.1	redox.ascorbate and glutathione.ascorbate.GME	1	0.869918
13.1.3.4	amino acid metabolism.synthesis.aspartate family.methionine	2	0.81542	35.1.20	not assigned.no ontology.formin homology 2 domain-containing protein	2	0.874307
20.2.2	stress.abiotic.cold	5	0.816221	17.4	hormone metabolism.cytokinin	8	0.875786
29.4.1	protein.postranslational modification.kinase	29	0.820953	34.19.2	transport.Major Intrinsic Proteins.TIP	6	0.876048
27.2	RNA.transcription	4	0.820991	13.2.2.2	amino acid metabolism.degradation.glutamate family.proline	2	0.877414
9.4	mitochondrial electron transport / ATP synthesis.alternative oxidase	2	0.822287	10.1.2	cell wall.precursor synthesis.UGE	2	0.877803
26.3.2	misc.gluco-, galacto- and mannosidases.beta-galactosidase	6	0.823805	17.5.2	hormone metabolism.ethylene.signal transduction	12	0.878989
34.3	transport.H+ transporting pyrophosphatase	1	0.823855	27.3.53	RNA.regulation of transcription.High mobility group (HMG) family	1	0.882552
17.3.3	hormone metabolism.brassinosteroid.induced-regulated-responsive-activated	1	0.824879	22	polyamine metabolism	4	0.885268
2.1.2.2	major CHO metabolism.synthesis.starch.starch synthase	1	0.825391	27.3.50	RNA.regulation of transcription.General Transcription	2	0.896877
34.9	transport.metabolite transporters at the mitochondrial membrane	11	0.827891	30.11	signalling.light	17	0.897361
27.3.5	RNA.regulation of transcription.ARR	5	0.828007	2.2.1.99	major CHO metabolism.degradation.sucrose.misc	1	0.897421
4.2.6	glycolysis.plastid branch.pyrophosphate-fructose-6-P phosphotransferase	1	0.835647	16.1	secondary metabolism.simple phenols	7	0.902672
2.2.2.3	major CHO metabolism.degradation.starch.glucan water dikinase	1	0.840271	11.1.1	lipid metabolism.FA synthesis and FA elongation.Acetyl CoA Carboxylation	1	0.90349
30.4.4	signalling.phosphinositides.phosphoinositide phospholipase C	2	0.840786	4.2.4	glycolysis.plastid branch.glucose-6-phosphate isomerase	1	0.905146
13.1.5.3.2	amino acid metabolism.synthesis.serine-glycine-cysteine group.cysteine.SAT	1	0.842843	11.6	lipid metabolism.lipid transfer proteins etc	4	0.907327
13.2.4.5	amino acid metabolism.degradation.branched chain group.isoleucine	1	0.844901	26.1	misc.cytochrome P450	38	0.912178
16.1.2.1	secondary metabolism.isoprenoids.mevalonate pathway.acetyl-CoA C-acyltransferase	1	0.844901	23.2	nucleotide metabolism.degradation	4	0.9123
16.8.4	secondary metabolism.flavonoids.flavonols	6	0.847504	17.6.3	hormone metabolism.gibberelin.induced-regulated-responsive-activated	7	0.912489
21.1	redox.thioredoxin	8	0.850167	34.7	transport.phosphate	4	0.913683
35.1.26	not assigned.no ontology.DC1 domain containing protein	2	0.851709	17.2	hormone metabolism.auxin	28	0.915447
27.3.1	RNA.regulation of transcription.ABI3/VP1-related B3-domain-containing transcription factor family	1	0.855208	11.9.4.2	lipid metabolism.lipid degradation.beta-oxidation.acyl CoA DH	2	0.916011
16.5.1.1.1	secondary metabolism.sulfur-containing.glucosinolates.synthesis.aliphatic	2	0.855357	34.22	transport.cyclic nucleotide or calcium regulated channels	3	0.920824
17.3.1.2.8	hormone metabolism.brassinosteroid.synthesis-degradation.sterols.DWF1	1	0.855725	5.2	fermentation.PDC	2	0.921878
13.2.6.3	amino acid metabolism.degradation.aromatic aa.tryptophan	2	0.860469	34.19.1	transport.Major Intrinsic Proteins.PIP	3	0.924658
27.3.26	RNA.regulation of transcription.MYB-related transcription factor family	10	0.86171	2.2.1.3	major CHO metabolism.degradation.sucrose.invertases	6	0.925617
30.2.8.2	signalling.receptor kinases.leucine rich repeat VIII-2	6	0.865846	34.21	transport.calcium	5	0.928454
27.3.4	RNA.regulation of transcription.ARF, Auxin Response Factor family	3	0.865964	15	metal handling	21	0.931999
28.1.3	DNA.synthesis/chromatin structure.histone	6	0.867959	34.13	transport.peptides and oligopeptides	14	0.935345
34.99	transport.misc	28	0.86888	13.2.5.2	amino acid metabolism.degradation.serine-glycine-cysteine group.glycine	1	0.935572
17.4	hormone metabolism.cytokinin	11	0.870026	13.2.5	amino acid metabolism.degradation.serine-glycine-cysteine group	1	0.935572
34.18	transport.unspecified anions	2	0.874373	30.2.15	signalling.receptor kinases.thaumatin like	1	0.935572
19.1	tetrapyrrole synthesis.magnesium chelatase	1	0.87797	16.1.4	secondary metabolism.isoprenoids.carotenoids	3	0.935853
18.7	Co-factor and vitamine metabolism.iron-sulphur clusters	1	0.881082	27.3.22	RNA.regulation of transcription.HB,Homeobox transcription factor family	19	0.939103
21.4	redox.glutaredoxins	6	0.887017	8.2	TCA / org. transformation.other organic acid transformaitons	6	0.940553
1.1.5.1	PS.lightreaction.other electron carrier (ox/red).plastocyanin	1	0.894588	10.1.6	cell wall.precursor synthesis.GAE	1	0.947217
1.1.6	PS.lightreaction.NADH DH	1	0.897189	17.3	hormone metabolism.brassinosteroid	12	0.947494
19.13	tetrapyrrole synthesis.divinyl chlorophyllide-a 8-vinyl-reductase	1	0.89927	27.3.60	RNA.regulation of transcription.NIN-like bZIP-related family	1	0.948327
16.1.1	secondary metabolism.isoprenoids.non-mevalonate pathway	3	0.899528	29.4.1.58	protein.postranslational modification.kinase.receptor like cytoplasmatic kinase VIII	2	0.948919
11.9.3.3	lipid metabolism.lipid degradation.lysophospholipases.glycerophosphodiester phosphodiesterase	4	0.900544	26.14	misc.oxygenases	2	0.952451
27.3.53	RNA.regulation of transcription.High mobility group (HMG) family	2	0.904871	16.1.1	secondary metabolism.isoprenoids.non-mevalonate pathway	3	0.956355
31.4	cell.vesicle transport	15	0.905741	34.1	transport.p- and v-ATPases	5	0.958476
10.3	cell wall.hemicellulose synthesis	2	0.911506	12	N-metabolism	3	0.969826
2.2.1.3.2	major CHO metabolism.degradation.sucrose.invertases.cell wall	3	0.911863	26.5	misc.acyl transferases	2	0.972088
1.1.30	PS.lightreaction.state transition	1	0.912817	27.3.3	RNA.regulation of transcription.AP2/EREBP, APETALA2/Ethylene-responsive element binding protein family	31	0.978367
16.2.1.9	secondary metabolism.phenylpropanoids.lignin biosynthesis.COMT	1	0.916469	27.3.46	RNA.regulation of transcription.DNA methyltransferases	2	0.980735
10.6	cell wall.degradation	37	0.916587	26.19	misc.plastocyanin-like	9	0.981638
27.3.60	RNA.regulation of transcription.NIN-like bZIP-related family	1	0.918034	15.2	metal handling.binding, chelation and storage	16	0.981765
10.6.3	cell wall.degradation.pectate lyases and polygalacturonases	29	0.918038	27.3.69	RNA.regulation of transcription.SET-domain transcriptional regulator family	4	0.982204
29.2.1.1.1.2.2	protein.synthesis.ribosomal protein.prokaryotic.chloroplast.50S subunit.L2	1	0.925344	13.1.6.1	amino acid metabolism.synthesis.aromatic aa.chorismate	2	0.985059
17.6.1	hormone metabolism.gibberelin.synthesis-degradation	12	0.925815	16.8.2.1	secondary metabolism.flavonoids.chalcones.naringenin-chalcone synthase	1	0.987212
30.2.99	signalling.receptor kinases.misc	12	0.9311	18.3	Co-factor and vitamine metabolism.riboflavin	1	0.99166
17.4.1	hormone metabolism.cytokinin.synthesis-degradation	8	0.93159	18.3.1	Co-factor and vitamine metabolism.riboflavin.GTP cyclohydrolase II	1	0.99166
11.1	lipid metabolism.glycolipid synthesis	1	0.935275	30.2.10	signalling.receptor kinases.leucine rich repeat X	2	0.993316
11.10.1	lipid metabolism.glycolipid synthesis.MGDG synthase	1	0.935275	13.1.6.3	amino acid metabolism.synthesis.aromatic aa.phenylalanine	1	0.993884
11.1.12	lipid metabolism.FA synthesis and FA elongation.ACP protein	1	0.936844	13.1.6.3.1	amino acid metabolism.synthesis.aromatic aa.phenylalanine.arogenate dehydratase / prephenate dehydratase	1	0.993884
10.6.2	cell wall.degradation.mannan-xylose-arabinose-fucose	6	0.940908	26.6	misc.O-methyl transferases	3	0.994863
10.3.2	cell wall.hemicellulose synthesis.glucuronoxylan	1	0.941552	11.1.10	lipid metabolism.FA synthesis and FA elongation.beta ketoacyl CoA synthase	3	0.995184
29.2.1.2.2	protein.synthesis.ribosomal protein.eukaryotic.60S subunit	7	0.943399	11.3.2	lipid metabolism.Phospholipid synthesis.choline kinase	1	0.998332
14	S-assimilation	2	0.945131
14.15	S-assimilation.AKN	2	0.945131
34.3	transport.amino acids	19	0.946806
4.2	glycolysis.plastid branch	3	0.94717
29.3.4	protein.targeting.secretory pathway	5	0.949684
29.2.1.99.99	protein.synthesis.ribosomal protein.unknown.unknown	1	0.952546
27.3.80	RNA.regulation of transcription.zf-HD	3	0.956847
27.1.19	RNA.processing.ribonucleases	3	0.958057
2.2.2	major CHO metabolism.degradation.starch	5	0.960465
11.1.8	lipid metabolism.FA synthesis and FA elongation.acyl coa ligase	6	0.961014
35.1.25	not assigned.no ontology.paired amphipathic helix repeat-containing protein	1	0.9625
29.5.11.5	protein.degradation.ubiquitin.ubiquitin protease	2	0.96291
29.2.1.2.2.26	protein.synthesis.ribosomal protein.eukaryotic.60S subunit.L26	1	0.964072
2.2.1.3	major CHO metabolism.degradation.sucrose.invertases	7	0.968162
34.12	transport.metal	16	0.969402
29.2.3	protein.synthesis.initiation	3	0.9741
1.2.4	PS.photorespiration.glycine cleavage	1	0.976656
1.2.4.4	PS.photorespiration.glycine cleavage.H protein	1	0.976656
2.2.1.3.3	major CHO metabolism.degradation.sucrose.invertases.vacuolar	2	0.976999
20.1.3	stress.biotic.signalling	6	0.979216
17.5.3	hormone metabolism.ethylene.induced-regulated-responsive-activated	2	0.981079
23.4.2	nucleotide metabolism.phosphotransfer and pyrophosphatases.guanylate kinase	1	0.9819
16.8	secondary metabolism.flavonoids	32	0.984373
13.1.6.1.10	amino acid metabolism.synthesis.aromatic aa.chorismate.dehydroquinate/shikimate dehydrogenase	1	0.985572
30.4	signalling.phosphinositides	6	0.986714
16.8.3	secondary metabolism.flavonoids.dihydroflavonols	9	0.987311
2.2.1.99	major CHO metabolism.degradation.sucrose.misc	1	0.989769
20.2.4	stress.abiotic.touch/wounding	5	0.990024
11.8.2	lipid metabolism.''exotics'' (steroids, squalene etc).methylsterol monooxygenase	2	0.991466
34.19.1	transport.Major Intrinsic Proteins.PIP	3	0.992274
23.5	nucleotide metabolism.deoxynucleotide metabolism	1	0.997114
23.5.5	nucleotide metabolism.deoxynucleotide metabolism.dUTP diphosphatase	1	0.997114

## Sheet: Tab.S4
Table S4. Expression analysis of the meta-DEGs
Transcription factors					Secondary metabolic genes					Stress responsive genes					Plant hormone signaling genes					Transporters
Gene Id	Gene name	Salt	Drought	Heat	Gene Id	Gene name	Salt	Drought	Heat	Gene Id	Gene name	Salt	Drought	Heat	Gene Id	Gene name	Salt	Drought	Heat	Gene Id	Gene name	Salt	Drought	Heat
Glyma.10G294000	HMGB15	1.92099	-1.71454	-2.03229	Glyma.13G298800	NHL6	-1.15388	1.32469	-2.07946	Glyma.16G031300	ASN1	-1.42252	-1.51162	-1.72562	Glyma.07G067700	FRO2	-2.21852	-3.61499	4.50537	Glyma.05G142500	INT2	1.53807	5.26277	5.68896
Glyma.01G216000	DDF1	2.06833	-2.34595	5.17367	Glyma.15G252000	GSTU19	2.11263	2.19216	2.57853	Glyma.15G104700	ATHPT	2.31527	1.53293	-2.77969	Glyma.11G252800	OBAP1A	1.64151	1.4112	6.70901	Glyma.11G040300	COX6B	2.26863	2.3083	2.67626
Glyma.04G154900	WRINKLED 3	-1.14814	-1.16796	2.63829	Glyma.07G139900	GSTU7	1.7277	1.44723	11.0146	Glyma.06G157800	ATL6	-2.34707	1.6078	2.39319	Glyma.01G027100	ATLYK3	-1.86298	-2.35868	-2.73922	Glyma.16G027800	NRAMP2	2.51776	1.89162	3.13013
Glyma.07G216000	MYB3	-3.87334	-1.74347	-3.48717	Glyma.07G087600	ALDH1A	-1.16118	1.97982	3.41801	Glyma.02G205600	BAG6	5.04442	2.80365	4.9468	Glyma.18G284700	ACR4	-1.11728	-1.04266	1.11711	Glyma.04G212200	CHX15	1.13835	-1.4295	6.26759
Glyma.05G234600	MYB116	1.07501	1.47639	2.29175	Glyma.01G179700	CYP71B34	2.0783	-1.57657	2.79596	Glyma.01G241500	BAP21	1.65709	2.22995	7.36207	Glyma.02G057700	PERK4	-1.31001	2.5412	2.97173	Glyma.04G083200	TIP4	-1.7142	-1.54199	-1.39731
Glyma.08G146900	SCL18	-2.75437	-1.45966	-2.31591	Glyma.05G182800	CYP71A22	1.9437	-3.14212	3.30834	Glyma.08G212000	BG1	-1.05494	-4.8306	-1.94292	Glyma.11G194400	BSL3	2.39584	4.15102	5.34923	Glyma.20G231751	NHX4	-1.53557	1.61821	2.71527
Glyma.18G262000	MYB113	-2.35727	-2.78612	-2.85146	Glyma.07G116500	UGT72B1	1.07701	2.31395	-2.86484	Glyma.01G106800	CES1	1.49931	2.15055	-2.78415	Glyma.10G145300	GolS1	2.5747	2.69988	2.47995	Glyma.12G012266	TIP5	-1.81467	1.64032	2.44935
Glyma.10G246200	TCP1	-1.7384	1.63677	1.79292	Glyma.01G219900	GSH1	2.55386	3.34575	3.43294	Glyma.16G012000	CESA4	1.09015	1.14113	-2.75816	Glyma.03G183000	SAUR48	-1.94866	-2.32171	2.80853	Glyma.11G178700	CAX3	-2.0994	-2.34402	3.88132
Glyma.02G097900	TGA8	-1.17821	-1.28597	-2.22521	Glyma.09G201200	CAD9	2.74903	3.90207	5.20822	Glyma.03G233600	CHITINASE A	-1.74506	-1.825	5.18228	Glyma.19G239100	AHP1	-1.10476	-1.5569	-2.21291	Glyma.12G023700	PIP2	1.56552	2.52127	4.61981
Glyma.04G098400	BHLH96	-1.12593	-2.49416	-2.29755	Glyma.11G197300	CYP79B2	-1.3429	-2.3277	3.48857	Glyma.09G169900	CLPB3	1.24357	2.14298	1.40921	Glyma.03G215800	PME41	1.44223	-1.38164	3.06488	Glyma.05G208700	PIP1	-1.49496	-2.25435	-2.08228
Glyma.06G062000	WRKY40	2.55826	2.03634	6.45074	Glyma.09G103000	CESA3	-1.00919	-1.24055	-1.00314	Glyma.04G131100	CML38	1.52278	-3.42143	4.5613	Glyma.04G113400	BBE22	1.04966	-2.00624	4.32818	Glyma.13G222000	ABCB9	1.2548	1.42098	2.86137
Glyma.05G193300	NF-YB7	-1.36177	2.34184	2.59718	Glyma.08G109400	CHS	2.17033	-1.47767	-2.17124	Glyma.05G047100	CRK25	-2.70359	-2.09492	3.55938	Glyma.02G204700	BRS1	-1.91745	-1.95492	-2.74662	Glyma.09G118900	AAT1	-1.29304	-1.8458	-2.03694
Glyma.14G096800	HSFA2	1.25234	1.64816	2.27717	Glyma.06G220800	BCB	2.18292	1.89542	9.92186	Glyma.10G070300	CRK29	1.96351	-1.54605	3.01389	Glyma.02G058950	RCE1	-2.46503	-1.45411	6.85485	Glyma.08G183500	SWEET15	2.21863	3.68096	-1.98626
Glyma.06G300100	MYB14	1.33559	-3.9539	3.30022	Glyma.07G048800	COMT1	-1.06042	-2.36899	4.51219	Glyma.04G037300	CYP707A1	1.40149	1.89036	1.73978	Glyma.11G063600	ELO4	1.69184	1.4895	1.44608	Glyma.06G313500	ZIFL1	-1.25943	-1.12238	-1.82464
Glyma.13G152644	WOX9	-2.7294	2.0557	-2.62377						Glyma.01G238600	EGS1	2.99008	-1.52147	6.09696	Glyma.03G050100	FERRETIN 1	1.6283	1.31167	-2.81906	Glyma.09G188733	SULTR3	-3.16221	-1.80544	-3.3497
Glyma.19G174000	ZAT11	2.25799	-1.70792	4.75755						Glyma.10G228800	EGY3	1.44715	2.96919	1.47641	Glyma.06G155000	GA20OX3	-1.14524	-1.45534	-2.82594	Glyma.16G059900	MPC1	-1.76189	-1.43494	-2.21635
Glyma.14G057900	ABI4	-1.13627	-1.09768	-5.50596						Glyma.19G198800	EIX1	1.43644	3.72397	1.94502	Glyma.06G110600	FLS1	-1.33487	2.44088	3.78998	Glyma.07G217700	NLM4	-1.58251	1.6555	2.94681
Glyma.07G156200	DREB2C	1.43084	1.34446	4.4864						Glyma.12G111600	FKBP65	1.22629	1.28316	1.81634	Glyma.13G240300	AILP1	3.31301	1.36237	3.89787	Glyma.06G125800	SWEET3	-1.28652	-1.70402	-1.70374
Glyma.03G111700	ERF13	3.51784	-3.71691	3.80533						Glyma.03G015900	GPDHC1	-1.29351	-1.28958	-2.60119	Glyma.07G038700	GER3	-3.02213	-3.37433	-3.48688
Glyma.12G213800	MYB106	-1.91342	-1.29399	-2.38317						Glyma.07G061500	HSA32	2.40339	1.76706	1.50661	Glyma.05G003900	RS5	2.14806	3.32995	1.31994
Glyma.07G219400	WOX1	-1.43581	-2.96929	-2.01913						Glyma.11G169500	HSP15.7	2.81022	1.11661	2.12025	Glyma.08G010900	HVA22E	-1.52979	-1.65208	-3.64836
Glyma.09G052800	ERF98	1.65766	1.94303	4.65033						Glyma.18G082100	HSP17.4B	1.83941	3.95713	3.46903
Glyma.12G199200	MYB15	1.10689	-2.14572	4.29569						Glyma.18G204000	HSP17.6C	4.10029	3.95419	4.46184
Glyma.02G167100	DAYSLEEPER	-1.21977	1.96434	2.82062						Glyma.03G190100	HSP17.6II	4.49627	1.31158	3.41976
Glyma.04G190900	ATBT2	-2.20213	-2.24131	-1.93966						Glyma.18G287800	HSP17.8	4.31136	1.56771	2.64478
Glyma.19G096400	SCR	-1.52636	-1.16252	-2.75872						Glyma.02G228100	HSP21	2.09211	3.08753	4.82212
Glyma.08G156000	EDA33	-1.11137	1.44445	-2.47377						Glyma.03G202600	HSP22	5.5075	3.617	5.95204
Glyma.04G182600	BHLH162	1.32566	-1.24892	3.90049						Glyma.03G132700	HSP26.5	5.29283	3.25997	7.14566
Glyma.20G075300	HB22	-2.21833	2.7182	-3.48817						Glyma.03G137900	HSP70-4	-1.62462	-1.32809	-2.88544
Glyma.02G132500	ERF109	2.02003	-4.18888	4.97521						Glyma.01G240900	HSP70-8	3.3756	2.48817	2.00512
Glyma.08G215500	BHLH25	-1.63129	-1.12609	1.68494						Glyma.10G176400	HSP70b	5.66796	2.50731	4.51941
Glyma.03G203300	AGL96	-1.04849	-1.38848	2.78747						Glyma.16G109300	HUP26	1.56955	4.73865	6.47499
Glyma.02G110000	MYB16	-1.58591	-1.86254	4.09842						Glyma.08G062300	LEA14	1.53165	2.81524	2.99811
Glyma.15G095600	PUCHI	-1.07305	-1.0982	2.18133						Glyma.10G183100	LEA4-5	2.03307	2.87161	3.39327
Glyma.07G078600	RAP2.11	-1.14323	-2.97543	-2.60097						Glyma.04G229800	LECRK-IX.1	-2.00877	-1.59288	-2.48433
Glyma.05G177700	STOP2	2.70826	2.24187	4.06492						Glyma.09G112100	MDO1	-1.0881	-1.77961	-2.73724
Glyma.18G053000	AGL35	1.1885	2.56659	-2.64989						Glyma.17G078700	MecgoR	4.2249	3.63786	-2.2528
Glyma.14G009200	SAP	-1.01276	-1.12834	-3.04408						Glyma.02G012600	NAA10	1.19415	-2.51817	-2.25105
Glyma.07G203000	WOX8	1.11443	1.66225	2.55543						Glyma.04G054400	NHL10	2.04653	-2.58754	3.55466
Glyma.20G002301	JUMONJI 13	1.07565	2.51872	2.39016						Glyma.14G029300	PDH2	1.20795	-2.37738	3.68937
Glyma.05G049800	ERF25	2.17128	-2.87485	3.22493						Glyma.08G242100	PLA2A	1.1508	-1.23066	3.2116
Glyma.13G040100	SPEECHLESS	-1.3906	-2.11173	8.44153						Glyma.20G164700	PUB22	1.1505	-2.86286	3.81851
Glyma.10G223200	ERF114	1.30663	2.73794	8.96699						Glyma.14G214800	PXG2	3.35304	3.281	1.76559
Glyma.04G039500	HECATE 1	-1.06926	1.62439	2.3501						Glyma.19G042900	RPA70B	-1.32656	-1.63022	-1.69764
										Glyma.01G040700	RPM1	-1.75855	-1.32817	3.21667
										Glyma.10G039652	SAP2	1.53563	-3.23906	3.97572
										Glyma.05G149900	SIP2	1.53551	3.12497	1.45059
										Glyma.10G189900	THIOREDOXIN 2	-1.58061	-1.39238	-1.14347
										Glyma.20G139100	TMS1	1.26697	1.03824	1.19617

## Sheet: Tab.S5
Table S5. Types of gene duplication events present on meta-DEGs
Dispersed	Proximal	Tandem	WGD
Glyma.17G173700	Glyma.15G159800	Glyma.15G159900	Glyma.08G170800
Glyma.20G225650	Glyma.17G215000	Glyma.15G159900	Glyma.05G139150
Glyma.06G293800	Glyma.17G215000	Glyma.14G018800	Glyma.12G225900
Glyma.02G062000	Glyma.17G215000	Glyma.08G171300	Glyma.09G010500
Glyma.13G165666	Glyma.16G070101	Glyma.02G028700	Glyma.01G152800
Glyma.10G039652	Glyma.16G070101	Glyma.18G052800	Glyma.03G233600
Glyma.19G060100	Glyma.08G180300	Glyma.18G287800	Glyma.05G199300
Glyma.13G165666	Glyma.18G168300	Glyma.18G287800	Glyma.05G199300
Glyma.11G023632	Glyma.18G251201	Glyma.15G021400	Glyma.10G223000
Glyma.11G198150	Glyma.19G203700	Glyma.18G287700	Glyma.03G203300
Glyma.11G198150	Glyma.18G251201	Glyma.15G021600	Glyma.08G170800
Glyma.18G082100	Glyma.16G070101	Glyma.15G183800	Glyma.07G092800
Glyma.11G194400	Glyma.16G070101	Glyma.04G113400	Glyma.01G174102
Glyma.07G210500	Glyma.08G180300	Glyma.10G070200	Glyma.05G164200
Glyma.18G082100	Glyma.17G215000	Glyma.18G053000	Glyma.03G173100
Glyma.06G220800	Glyma.18G195000	Glyma.11G230400	Glyma.02G086850
Glyma.09G169900	Glyma.18G195000	Glyma.16G019000	Glyma.15G104700
Glyma.16G119100	Glyma.18G195000	Glyma.03G126700	Glyma.12G182500
Glyma.04G085100	Glyma.18G195000	Glyma.07G061700	Glyma.01G219900
Glyma.18G202950	Glyma.18G195000	Glyma.18G278600	Glyma.04G011500
Glyma.18G202950	Glyma.18G251201	Glyma.09G159800	Glyma.04G061300
Glyma.20G150400	Glyma.20G164700	Glyma.20G075300	Glyma.07G156200
Glyma.16G132400	Glyma.20G164700	Glyma.11G157100	Glyma.03G137900
Glyma.19G060100	Glyma.08G180300	Glyma.03G126800	Glyma.06G126201
Glyma.14G029300	Glyma.01G179700	Glyma.09G006100	Glyma.16G183700
Glyma.07G210500	Glyma.18G195000	Glyma.02G104700	Glyma.07G193451
Glyma.18G084400	Glyma.20G164700	Glyma.02G104700	Glyma.07G031800
Glyma.18G084400	Glyma.18G168300	Glyma.07G139900	Glyma.07G072000
Glyma.18G202950	Glyma.18G168300	Glyma.04G113300	Glyma.12G231300
Glyma.06G220800	Glyma.01G179700	Glyma.20G091700	Glyma.04G011500
Glyma.14G029300	Glyma.08G338900	Glyma.01G239400	Glyma.06G126201
Glyma.17G173700	Glyma.19G203700	Glyma.15G139600	Glyma.01G145900
Glyma.04G085100	Glyma.08G338900	Glyma.03G132600	Glyma.05G248100
Glyma.12G111600	Glyma.20G164700	Glyma.12G023600	Glyma.05G248100
Glyma.07G141800	Glyma.08G338900	Glyma.02G248000	Glyma.10G294000
Glyma.13G298800	Glyma.10G228800	Glyma.02G104800	Glyma.05G238200
Glyma.11G003500	Glyma.07G039050	Glyma.18G104000	Glyma.01G108800
Glyma.20G150400	Glyma.08G338900	Glyma.02G104600	Glyma.13G065300
Glyma.07G141800	Glyma.01G179700	Glyma.12G104600	Glyma.04G075600
Glyma.01G241500	Glyma.15G252000	Glyma.20G091600	Glyma.01G108800
Glyma.09G113200	Glyma.18G168300	Glyma.02G155701	Glyma.04G013600
Glyma.09G113200	Glyma.10G228800	Glyma.07G139800	Glyma.07G031800
Glyma.18G202950	Glyma.10G228800	Glyma.07G087500	Glyma.12G199200
Glyma.01G241500	Glyma.15G252000	Glyma.10G188800	Glyma.13G266900
Glyma.19G087500	Glyma.18G251201	Glyma.16G059801	Glyma.08G211000
Glyma.16G086900	Glyma.01G179700	Glyma.16G162400	Glyma.07G030800
Glyma.10G039652	Glyma.10G228800	Glyma.08G301500	Glyma.07G030800
Glyma.06G293800	Glyma.10G228800	Glyma.10G234600	Glyma.13G240300
Glyma.01G241500	Glyma.10G228800	Glyma.17G140300	Glyma.01G040700
Glyma.01G241500	Glyma.10G228800	Glyma.14G099900	Glyma.06G303300
Glyma.13G298800	Glyma.07G039050	Glyma.08G068700	Glyma.06G308400
Glyma.08G122900	Glyma.13G176200	Glyma.08G068700	Glyma.06G276800
Glyma.12G213800	Glyma.15G252000		Glyma.07G061500
Glyma.17G187700	Glyma.13G176000		Glyma.07G061500
Glyma.14G145900	Glyma.05G142500		Glyma.05G165451
Glyma.14G145900	Glyma.13G176000		Glyma.15G104700
Glyma.14G145900	Glyma.13G176200		Glyma.10G294000
Glyma.14G145900	Glyma.05G142500		Glyma.12G104600
Glyma.14G145900	Glyma.09G141600		Glyma.06G019100
Glyma.14G145900	Glyma.07G200000		Glyma.02G209200
Glyma.06G293800	Glyma.15G252000		Glyma.09G052800
Glyma.08G144367	Glyma.05G142500		Glyma.01G108800
Glyma.02G237233	Glyma.08G180300		Glyma.09G112100
Glyma.07G117650	Glyma.08G069000		Glyma.01G184800
Glyma.07G117650	Glyma.05G142500		Glyma.13G210100
Glyma.07G117650	Glyma.07G200000		Glyma.10G189900
Glyma.11G194400	Glyma.13G176500		Glyma.11G196600
Glyma.19G060100	Glyma.07G200700		Glyma.01G040700
Glyma.02G167100	Glyma.13G176200		Glyma.07G057800
Glyma.13G165666	Glyma.13G176000		Glyma.16G164600
Glyma.08G267300	Glyma.07G200000		Glyma.06G308400
Glyma.08G146900	Glyma.07G200700		Glyma.06G308400
Glyma.13G334000	Glyma.13G176200		Glyma.03G183000
Glyma.16G132400	Glyma.08G069000		Glyma.04G197600
Glyma.11G040300	Glyma.07G200000		Glyma.01G195300
Glyma.06G257800	Glyma.13G176500		Glyma.03G016000
Glyma.20G044001	Glyma.08G069000		Glyma.13G085800
Glyma.20G044001	Glyma.13G176500		Glyma.01G049500
Glyma.20G044001	Glyma.07G200300		Glyma.07G218100
Glyma.20G044001	Glyma.07G200700		Glyma.06G300100
Glyma.06G220800	Glyma.13G176000		Glyma.05G191500
Glyma.11G252800	Glyma.08G069000		Glyma.03G035600
Glyma.16G132400	Glyma.13G176500		Glyma.16G170400
Glyma.01G238600	Glyma.07G200300		Glyma.08G183500
Glyma.04G151150	Glyma.07G200700		Glyma.02G209200
Glyma.16G004500	Glyma.07G200300		Glyma.07G092800
Glyma.05G064000	Glyma.07G039050		Glyma.02G080000
Glyma.02G012600	Glyma.07G200300		Glyma.05G103100
Glyma.12G158420			Glyma.01G108800
Glyma.01G238600			Glyma.15G117700
Glyma.05G064000			Glyma.16G026800
Glyma.13G334000			Glyma.03G016100
Glyma.13G334000			Glyma.08G318900
Glyma.16G004500			Glyma.05G003900
Glyma.01G238600			Glyma.08G239400
Glyma.13G298800			Glyma.08G239400
Glyma.11G194400			Glyma.06G062000
Glyma.13G298800			Glyma.04G039500
Glyma.12G111600			Glyma.02G058950
Glyma.11G040300			Glyma.06G167900
Glyma.20G044001			Glyma.11G244200
Glyma.20G044001			Glyma.05G234600
Glyma.20G044001			Glyma.09G229400
Glyma.20G044001			Glyma.04G036600
Glyma.11G025900			Glyma.01G195300
Glyma.03G099200			Glyma.06G300200
Glyma.08G146900			Glyma.10G226800
Glyma.12G213800			Glyma.06G307900
Glyma.05G064000			Glyma.05G234600
Glyma.09G125500			Glyma.05G234600
Glyma.07G117650			Glyma.07G032400
Glyma.11G040300			Glyma.01G184800
Glyma.08G144367			Glyma.09G052800
Glyma.12G111600			Glyma.08G042100
Glyma.20G231751			Glyma.10G246200
Glyma.09G125500			Glyma.01G184800
Glyma.09G125500			Glyma.10G258100
Glyma.08G146900			Glyma.02G043300
Glyma.16G132400			Glyma.08G346100
Glyma.02G012600			Glyma.08G182400
Glyma.20G231751			Glyma.19G198700
Glyma.20G002301			Glyma.01G051700
Glyma.13G051600			Glyma.03G144400
Glyma.19G087500			Glyma.06G300100
Glyma.11G023632			Glyma.01G049500
Glyma.02G012600			Glyma.06G062000
Glyma.01G028033			Glyma.01G185000
Glyma.08G144367			Glyma.03G183000
Glyma.08G146900			Glyma.01G195300
Glyma.07G217700			Glyma.05G084100
Glyma.07G217700			Glyma.06G300100
Glyma.11G252800			Glyma.06G300100
Glyma.07G217700			Glyma.06G303300
Glyma.14G214800			Glyma.11G196600
Glyma.09G188733			Glyma.08G211000
Glyma.09G188733			Glyma.07G032400
Glyma.11G025900			Glyma.07G092800
Glyma.11G025900			Glyma.07G092800
Glyma.09G125500			Glyma.12G211300
Glyma.11G025900			Glyma.04G191800
Glyma.02G012600			Glyma.07G219400
Glyma.14G214800			Glyma.13G087800
Glyma.09G188733			Glyma.02G209200
Glyma.09G188733			Glyma.17G166600
Glyma.09G188733			Glyma.07G027200
Glyma.09G169900			Glyma.13G054700
Glyma.09G188733			Glyma.01G240900
Glyma.20G002301			Glyma.05G122200
Glyma.20G002301			Glyma.04G054400
Glyma.07G217700			Glyma.09G227800
Glyma.14G214800			Glyma.04G212200
Glyma.02G237233			Glyma.13G183000
Glyma.09G169900			Glyma.10G008600
Glyma.06G257800			Glyma.03G175000
Glyma.16G119100			Glyma.03G183000
Glyma.10G039652			Glyma.09G006100
Glyma.09G201200			Glyma.09G006100
Glyma.09G201200			Glyma.07G152900
Glyma.04G013300			Glyma.04G193900
Glyma.09G118900			Glyma.04G083200
Glyma.10G039652			Glyma.07G113800
Glyma.20G044001			Glyma.01G141900
Glyma.20G044001			Glyma.01G141900
Glyma.20G044001			Glyma.05G177700
Glyma.20G044001			Glyma.05G045800
Glyma.20G044001			Glyma.11G243400
Glyma.20G044001			Glyma.09G004200
Glyma.04G013300			Glyma.01G049500
Glyma.13G051600			Glyma.05G185100
Glyma.16G086900			Glyma.09G063300
Glyma.16G086900			Glyma.04G083200
Glyma.09G201200			Glyma.17G132800
Glyma.02G167100			Glyma.12G104600
Glyma.04G013300			Glyma.12G104600
Glyma.11G003500			Glyma.09G250001
Glyma.02G167100			Glyma.01G027100
Glyma.09G118900			Glyma.15G095600
Glyma.14G145900			Glyma.03G010900
Glyma.11G003500			Glyma.01G132600
Glyma.14G214800			Glyma.03G015900
Glyma.09G201200			Glyma.01G178200
Glyma.04G182600			Glyma.10G167400
Glyma.04G182600			Glyma.09G006100
Glyma.15G225600			Glyma.09G006100
Glyma.13G165666			Glyma.02G035300
Glyma.01G028033			Glyma.10G008600
Glyma.12G158420			Glyma.02G311900
Glyma.13G040100			Glyma.07G250100
Glyma.01G028033			Glyma.18G262000
Glyma.04G182600			Glyma.05G177700
Glyma.04G182600			Glyma.14G010600
Glyma.13G051600			Glyma.07G262900
Glyma.12G213800			Glyma.04G187366
Glyma.11G023632			Glyma.09G006100
Glyma.11G194400			Glyma.09G012800
Glyma.13G051600			Glyma.02G110000
Glyma.13G040100			Glyma.13G054700
Glyma.09G118900			Glyma.04G193900
Glyma.11G003500			Glyma.04G193900
Glyma.04G182600			Glyma.06G313500
Glyma.04G182600			Glyma.10G046500
Glyma.08G267300			Glyma.10G079900
Glyma.11G023632			Glyma.03G131500
Glyma.04G151150			Glyma.10G147300
Glyma.01G106800			Glyma.07G038700
Glyma.01G028033			Glyma.10G253100
Glyma.08G267300			Glyma.01G030200
Glyma.01G106800			Glyma.13G332001
Glyma.01G106800			Glyma.03G112400
Glyma.05G037733			Glyma.03G104500
Glyma.01G106800			Glyma.01G152800
Glyma.01G106800			Glyma.01G240800
Glyma.08G267300			Glyma.07G154700
Glyma.01G106800			Glyma.10G046500
Glyma.13G040100			Glyma.02G080200
Glyma.10G183100			Glyma.19G249700
Glyma.05G037733			Glyma.01G145900
Glyma.10G183100			Glyma.03G190100
Glyma.05G037733			Glyma.03G190100
Glyma.13G040100			Glyma.07G056200
Glyma.06G257800			Glyma.09G224800
Glyma.14G063800			Glyma.07G048800
Glyma.14G063800			Glyma.05G003000
Glyma.15G225600			Glyma.10G064400
Glyma.14G063800			Glyma.05G049800
Glyma.14G063800			Glyma.04G214100
Glyma.06G257800			Glyma.04G037300
Glyma.09G103000			Glyma.07G031800
Glyma.09G103000			Glyma.07G031800
Glyma.08G109400			Glyma.04G022800
Glyma.08G109400			Glyma.05G185100
			Glyma.01G225100
			Glyma.12G235800
			Glyma.16G025100
			Glyma.13G149000
			Glyma.02G057700
			Glyma.01G040700
			Glyma.07G265500
			Glyma.02G084000
			Glyma.07G032400
			Glyma.12G075300
			Glyma.06G313500
			Glyma.02G134700
			Glyma.11G027400
			Glyma.04G193900
			Glyma.01G216000
			Glyma.01G216000
			Glyma.13G130600
			Glyma.10G262500
			Glyma.10G262500
			Glyma.05G059350
			Glyma.04G190900
			Glyma.04G190900
			Glyma.07G180801
			Glyma.05G003000
			Glyma.06G137300
			Glyma.09G061300
			Glyma.09G063300
			Glyma.11G178700
			Glyma.08G215500
			Glyma.08G076500
			Glyma.11G197300
			Glyma.20G201800
			Glyma.04G075800
			Glyma.02G132500
			Glyma.02G216200
			Glyma.03G205400
			Glyma.01G216000
			Glyma.10G188700
			Glyma.02G208300
			Glyma.06G183800
			Glyma.07G031000
			Glyma.07G067700
			Glyma.01G219900
			Glyma.05G121700
			Glyma.08G215500
			Glyma.11G144500
			Glyma.06G307900
			Glyma.07G216000
			Glyma.13G222000
			Glyma.01G214600
			Glyma.05G094400
			Glyma.02G208300
			Glyma.05G160700
			Glyma.12G104600
			Glyma.03G202600
			Glyma.11G063600
			Glyma.01G124500
			Glyma.04G229800
			Glyma.01G219900
			Glyma.13G216900
			Glyma.12G237100
			Glyma.10G045200
			Glyma.10G188700
			Glyma.10G188700
			Glyma.11G055100
			Glyma.01G216200
			Glyma.07G067700
			Glyma.09G198200
			Glyma.13G132800
			Glyma.16G206200
			Glyma.16G206200
			Glyma.11G197300
			Glyma.02G310201
			Glyma.06G102400
			Glyma.03G215800
			Glyma.03G111700
			Glyma.03G202600
			Glyma.03G189200
			Glyma.05G045800
			Glyma.13G365000
			Glyma.01G145600
			Glyma.03G050100
			Glyma.07G262900
			Glyma.05G234600
			Glyma.05G234600
			Glyma.13G095700
			Glyma.08G211800
			Glyma.13G071400
			Glyma.13G071400
			Glyma.10G043100
			Glyma.08G220600
			Glyma.14G212700
			Glyma.03G170800
			Glyma.05G182800
			Glyma.04G098400
			Glyma.15G110600
			Glyma.15G110600
			Glyma.08G168400
			Glyma.08G168400
			Glyma.09G006500
			Glyma.14G096800
			Glyma.07G186901
			Glyma.11G196600
			Glyma.05G049900
			Glyma.18G252300
			Glyma.02G208300
			Glyma.07G043600
			Glyma.02G210500
			Glyma.07G038600
			Glyma.03G189200
			Glyma.19G239100
			Glyma.11G215200
			Glyma.07G048702
			Glyma.05G211700
			Glyma.04G052000
			Glyma.10G157800
			Glyma.07G021200
			Glyma.02G059300
			Glyma.05G229100
			Glyma.05G229100
			Glyma.13G235400
			Glyma.10G223200
			Glyma.02G204700
			Glyma.02G204700
			Glyma.04G098400
			Glyma.07G256700
			Glyma.01G067200
			Glyma.10G088900
			Glyma.08G018000
			Glyma.07G065700
			Glyma.10G021000
			Glyma.07G203000
			Glyma.10G214600
			Glyma.03G170800
			Glyma.05G190600
			Glyma.06G125800
			Glyma.03G241700
			Glyma.13G046200
			Glyma.16G209800
			Glyma.10G069700
			Glyma.09G256200
			Glyma.19G171800
			Glyma.19G171800
			Glyma.04G100600
			Glyma.03G183000
			Glyma.12G207600
			Glyma.01G084200
			Glyma.10G176400
			Glyma.10G176400
			Glyma.18G296900
			Glyma.06G077000
			Glyma.06G077000
			Glyma.05G151100
			Glyma.10G036200
			Glyma.09G077700
			Glyma.05G047100
			Glyma.15G103800
			Glyma.04G131100
			Glyma.09G242600
			Glyma.07G220000
			Glyma.13G089800
			Glyma.04G212200
			Glyma.04G194800
			Glyma.02G264700
			Glyma.10G064400
			Glyma.10G064400
			Glyma.07G038700
			Glyma.04G104100
			Glyma.11G169500
			Glyma.03G050100
			Glyma.06G105100
			Glyma.13G209101
			Glyma.03G202600
			Glyma.04G037300
			Glyma.04G037300
			Glyma.03G210400
			Glyma.04G006100
			Glyma.02G009300
			Glyma.10G010000
			Glyma.04G018800
			Glyma.02G195900
			Glyma.10G174500
			Glyma.03G164000
			Glyma.03G164000
			Glyma.04G208000
			Glyma.05G149900
			Glyma.04G211200
			Glyma.05G020600
			Glyma.06G110600
			Glyma.11G032700
			Glyma.07G065700
			Glyma.10G021000
			Glyma.10G057200
			Glyma.07G065700
			Glyma.09G254302
			Glyma.09G218600
			Glyma.06G304900
			Glyma.06G304900
			Glyma.01G186900
			Glyma.02G057700
			Glyma.07G262900
			Glyma.09G077700
			Glyma.09G255000
			Glyma.13G082300
			Glyma.13G049700
			Glyma.03G017300
			Glyma.16G032200
			Glyma.13G143700
			Glyma.02G016600
			Glyma.01G153300
			Glyma.04G208700
			Glyma.06G110600
			Glyma.06G110600
			Glyma.16G031300
			Glyma.04G154900
			Glyma.06G298300
			Glyma.03G229800
			Glyma.03G215800
			Glyma.06G054700
			Glyma.05G193300
			Glyma.03G170800
			Glyma.03G170800
			Glyma.16G076600
			Glyma.04G104500
			Glyma.09G224500
			Glyma.02G243600
			Glyma.10G187000
			Glyma.06G019800
			Glyma.10G176400
			Glyma.10G176400
			Glyma.02G252800
			Glyma.02G304600
			Glyma.04G054400
			Glyma.07G200500
			Glyma.07G200500
			Glyma.05G047100
			Glyma.11G124700
			Glyma.04G019500
			Glyma.16G053000
			Glyma.17G163800
			Glyma.02G096600
			Glyma.11G244800
			Glyma.07G193000
			Glyma.03G222500
			Glyma.14G099900
			Glyma.07G193000
			Glyma.10G277200
			Glyma.02G228100
			Glyma.01G209500
			Glyma.14G099900
			Glyma.09G224700
			Glyma.05G057700
			Glyma.12G117900
			Glyma.04G211100
			Glyma.02G228100
			Glyma.02G228100
			Glyma.12G086600
			Glyma.08G242100
			Glyma.14G223000
			Glyma.07G254100
			Glyma.11G187900
			Glyma.02G208300
			Glyma.17G140200
			Glyma.07G065700
			Glyma.07G065700
			Glyma.05G208700
			Glyma.10G145300
			Glyma.08G268400
			Glyma.01G220600
			Glyma.05G208700
			Glyma.07G058900
			Glyma.04G054400
			Glyma.04G054400
			Glyma.02G228100
			Glyma.12G208000
			Glyma.04G023900
			Glyma.08G242100
			Glyma.04G083200
			Glyma.10G036200
			Glyma.07G200200
			Glyma.07G200200
			Glyma.04G238100
			Glyma.10G119900
			Glyma.04G036600
			Glyma.05G136100
			Glyma.03G215800
			Glyma.12G120600
			Glyma.04G018700
			Glyma.04G023900
			Glyma.02G205600
			Glyma.02G205600
			Glyma.04G023900
			Glyma.03G164000
			Glyma.09G283300
			Glyma.12G055200
			Glyma.12G055200
			Glyma.12G055200
			Glyma.11G130900
			Glyma.13G342000
			Glyma.03G182700

## Sheet: Tab.S6
Table S6. Orthologous pairs of soybean meta-DEGs with Phaseolus, Medicago, Arabidopsis and rice
Glycine max	Phaseolus vulgaris	Glycine max	Medicago truncatula	Glycine max	Arabidopsis thaliana	Glycine max	Oryza sativa		Common Orthologous genes	Ortholos present in legumes	Ortholos present in dicot
Glyma.10G036200.1	Phvul.001G160100.1	Glyma.10G214600.1	Medtr1g095950.1	Glyma.10G223200.1	AT1G43160.1	Glyma.10G046500.1	Os01t0836800-04		Glyma.07G030800.1	Glyma.16G206200.1	Glyma.14G145900.3
Glyma.10G046500.1	Phvul.001G172000.1	Glyma.10G223200.1	Medtr1g098460.1	Glyma.10G187000.1	AT1G04370.1	Glyma.10G145300.1	Os03t0316200-01		Glyma.03G215800.1	Glyma.06G005800.1	Glyma.01G141900.4
Glyma.10G064400.1	Phvul.001G184600.1	Glyma.10G246200.1	Medtr1g103380.1	Glyma.10G145300.1	AT1G09350.1	Glyma.11G032700.1	Os04t0553500-01		Glyma.03G202600.1	Glyma.18G284700.1	Glyma.04G193900.1
Glyma.10G145300.1	Phvul.001G223700.1	Glyma.10G258100.1	Medtr1g106420.1	Glyma.10G145300.1	AT1G56600.1	Glyma.14G063700.1	Os03t0266300-01		Glyma.19G174000.1	Glyma.08G042100.1	Glyma.06G183800.1
Glyma.10G145300.1	Phvul.001G215300.2	Glyma.10G277200.1	Medtr1g111590.1	Glyma.10G064400.1	AT2G36640.1	Glyma.13G087800.4	Os02t0751800-01		Glyma.15G095600.1	Glyma.01G027100.1	Glyma.05G103100.2
Glyma.10G223200.1	Phvul.002G267800.1	Glyma.10G294000.2	Medtr1g116180.1	Glyma.10G189900.1	AT2G33380.1	Glyma.13G089800.1	Os02t0755400-01		Glyma.06G062000.2	Glyma.04G037300.1	Glyma.17G132800.1
Glyma.10G258100.1	Phvul.003G236200.1	Glyma.10G188700.3	Medtr1g044470.1	Glyma.10G036200.1	AT3G23230.1	Glyma.16G031300.1	Os01t0624400-00		Glyma.18G252300.1	Glyma.06G308400.1	Glyma.06G307900.3
Glyma.10G176400.1	Phvul.004G129400.1	Glyma.10G145300.1	Medtr1g084660.1	Glyma.10G046500.1	AT3G09570.1	Glyma.16G012000.1	Os02t0782500-01		Glyma.13G089800.1	Glyma.05G047100.1	Glyma.03G233600.6
Glyma.10G046500.1	Phvul.007G160700.2	Glyma.10G188700.3	Medtr1g073770.1	Glyma.10G064400.1	AT3G53040.1	Glyma.15G042200.1	Os01t0976300-01		Glyma.18G214500.1	Glyma.14G171100.1	Glyma.14G212700.1
Glyma.10G119900.1	Phvul.007G233600.1	Glyma.10G189900.1	Medtr1g073640.1	Glyma.10G046500.1	AT5G02630.1	Glyma.15G042200.1	Os03t0819400-01		Glyma.01G049500.1	Glyma.11G169500.1	Glyma.08G062300.1
Glyma.10G176400.1	Phvul.007G113700.1	Glyma.10G036200.1	Medtr1g070070.1	Glyma.12G099700.1	AT3G21700.3	Glyma.15G095600.1	Os07t0669500-01		Glyma.10G046500.1	Glyma.15G077700.1	Glyma.13G293500.1
Glyma.10G036200.1	Phvul.007G272900.1	Glyma.10G046500.1	Medtr1g067370.1	Glyma.11G063600.1	AT1G75000.1	Glyma.18G252300.1	Os02t0654700-01		Glyma.03G025600.1	Glyma.10G262500.1	Glyma.05G193300.1
Glyma.10G294000.2	Phvul.007G006000.1	Glyma.10G064400.1	Medtr1g061730.1	Glyma.11G243400.1	AT1G67856.1	Glyma.18G204000.1	Os03t0293000-01		Glyma.16G012000.1	Glyma.20G216000.1	Glyma.05G199300.1
Glyma.10G277200.1	Phvul.007G024400.1	Glyma.10G119900.1	Medtr1g040500.1	Glyma.11G196600.1	AT1G08065.1	Glyma.18G252300.1	Os04t0546800-01		Glyma.04G190900.1	Glyma.13G183000.1	Glyma.05G160700.1
Glyma.10G262500.1	Phvul.007G039700.1	Glyma.10G262500.1	Medtr1g107395.1	Glyma.11G243400.1	AT1G24580.1	Glyma.18G214500.1	Os11t0114900-01		Glyma.15G042200.1	Glyma.01G174102.1	Glyma.10G189900.1
Glyma.10G258100.1	Phvul.007G044200.1	Glyma.10G145300.1	Medtr7g111850.1	Glyma.11G196600.1	AT2G28210.1	Glyma.18G214500.1	Os12t0114500-01		Glyma.10G145300.1	Glyma.10G277200.1	Glyma.02G311900.1
Glyma.10G246700.1	Phvul.007G059200.1	Glyma.10G036200.1	Medtr7g096750.1	Glyma.11G055100.1	AT3G50310.1	Glyma.17G073200.1	Os02t0794500-02		Glyma.13G087800.4	Glyma.08G146900.1	Glyma.06G125800.3
Glyma.10G246200.1	Phvul.007G060100.1	Glyma.10G064400.1	Medtr7g103280.1	Glyma.11G055100.1	AT4G36950.1	Glyma.17G140200.1	Os02t0662100-01		Glyma.16G031300.1	Glyma.08G168400.1	Glyma.15G104700.1
Glyma.10G223200.1	Phvul.007G082000.5	Glyma.10G046500.1	Medtr7g100360.1	Glyma.11G063600.1	AT4G36830.2	Glyma.17G078700.1	Os03t0214100-01		Glyma.03G111700.1	Glyma.14G099900.1	Glyma.06G220800.1
Glyma.10G214600.1	Phvul.007G091400.1	Glyma.10G145300.1	Medtr7g109920.1	Glyma.11G055100.1	AT5G67080.1	Glyma.19G219700.1	Os01t0296200-01		Glyma.04G022800.1	Glyma.20G128300.1	Glyma.12G099700.1
Glyma.10G145300.1	Phvul.007G203400.1	Glyma.10G223200.1	Medtr8g092460.1	Glyma.11G032700.1	AT5G47500.1	Glyma.19G174000.1	Os01t0838600-00		Glyma.08G212000.3	Glyma.04G208700.8	Glyma.05G045800.1
Glyma.10G036200.1	Phvul.007G193900.1	Glyma.12G182500.8	Medtr2g085045.1	Glyma.14G212700.1	AT1G66180.1	Glyma.19G219700.1	Os01t0329300-01		Glyma.05G049800.1	Glyma.08G156000.1	Glyma.03G050100.1
Glyma.10G064400.1	Phvul.007G225200.1	Glyma.12G208000.11	Medtr2g090875.1	Glyma.14G096800.6	AT2G26150.1	Glyma.19G174000.1	Os03t0279700-01		Glyma.17G078700.1	Glyma.01G028033.1	Glyma.16G032200.1
Glyma.10G187000.1	Phvul.007G272800.1	Glyma.12G012266.1	Medtr2g060360.1	Glyma.14G057900.1	AT2G40220.1	Glyma.19G174000.1	Os05t0461200-00		Glyma.06G019100.1	Glyma.08G239400.1	Glyma.02G058950.1
Glyma.10G187000.1	Phvul.007G128100.1	Glyma.12G001600.1	Medtr4g033230.1	Glyma.14G010600.1	AT3G13310.1	Glyma.19G214500.1	Os07t0675200-01		Glyma.19G214500.1	Glyma.18G236600.1	Glyma.11G243400.1
Glyma.10G183100.1	Phvul.010G071057.1	Glyma.12G096400.1	Medtr4g050140.1	Glyma.14G009200.1	AT5G35770.1	Glyma.19G190400.1	Os11t0149200-00		Glyma.19G219700.1	Glyma.02G209200.1	Glyma.19G183200.1
Glyma.10G189900.1	Phvul.L002344.1	Glyma.12G099700.1	Medtr4g047870.1	Glyma.14G145900.3	AT5G11580.1	Glyma.19G190400.1	Os12t0147200-01		Glyma.11G032700.1	Glyma.11G003500.1	Glyma.17G064300.1
Glyma.12G208000.11	Phvul.005G099100.1	Glyma.11G063600.1	Medtr1g021915.1	Glyma.13G087800.4	AT1G78050.1	Glyma.01G216000.1	Os04t0572400-00		Glyma.07G203000.2	Glyma.06G304900.1	Glyma.04G054400.1
Glyma.12G199200.1	Phvul.005G109700.1	Glyma.11G197300.1	Medtr3g467200.1	Glyma.13G089800.1	AT1G78260.1	Glyma.01G049500.1	Os11t0600500-00		Glyma.08G242100.1	Glyma.18G082100.2	Glyma.15G008300.1
Glyma.12G182500.8	Phvul.005G126200.1	Glyma.11G243400.1	Medtr3g086630.1	Glyma.13G087800.4	AT1G22170.1	Glyma.03G202600.1	Os01t0865700-00		Glyma.02G228100.1	Glyma.09G052800.3	Glyma.07G156200.2
Glyma.12G104600.1	Phvul.005G109700.1	Glyma.11G252800.1	Medtr3g084870.1	Glyma.13G089800.1	AT1G22330.1	Glyma.03G132700.1	Os01t0944700-01		Glyma.04G039500.1	Glyma.08G006600.1	Glyma.07G067700.1
Glyma.12G096400.1	Phvul.007G264900.1	Glyma.11G169500.1	Medtr3g464780.1	Glyma.13G293500.1	AT1G03870.1	Glyma.03G202600.1	Os02t0539200-01		Glyma.08G056600.1	Glyma.10G294000.2	Glyma.13G149000.1
Glyma.12G001600.1	Phvul.011G001700.1	Glyma.11G124700.1	Medtr4g068220.1	Glyma.13G334000.1	AT1G07795.1	Glyma.03G111700.1	Os02t0654700-01		Glyma.05G049900.2	Glyma.02G310201.1	Glyma.17G261500.1
Glyma.12G012266.1	Phvul.011G015200.1	Glyma.11G099400.1	Medtr4g075190.1	Glyma.13G334000.1	AT2G28725.1	Glyma.03G164000.1	Os02t0811000-01		Glyma.05G208700.1	Glyma.11G252800.1	Glyma.10G064400.1
Glyma.12G055200.1	Phvul.011G057200.1	Glyma.11G003500.1	Medtr5g005670.1	Glyma.13G293500.1	AT2G20520.1	Glyma.03G164000.1	Os02t0623400-00		Glyma.04G098400.1	Glyma.01G145900.1	Glyma.01G219900.2
Glyma.12G096400.1	Phvul.011G100800.1	Glyma.11G032700.1	Medtr5g012600.1	Glyma.13G334000.1	AT2G37530.1	Glyma.03G111700.1	Os04t0546800-01		Glyma.01G216000.1	Glyma.19G096400.1	Glyma.14G057900.1
Glyma.12G099700.1	Phvul.011G104400.1	Glyma.11G040300.1	Medtr5g013865.1	Glyma.13G149000.1	AT2G36640.1	Glyma.03G202600.1	Os04t0686000-01		Glyma.08G010900.1	Glyma.08G268400.1	Glyma.16G085600.1
Glyma.12G182500.8	Phvul.011G091700.1	Glyma.11G055100.1	Medtr5g017110.1	Glyma.13G149000.1	AT3G53040.1	Glyma.03G215800.1	Os05t0361500-01		Glyma.03G164000.1	Glyma.05G003000.1	Glyma.16G116200.1
Glyma.12G235800.1	Phvul.011G210300.1	Glyma.11G063600.1	Medtr5g019330.1	Glyma.13G293500.1	AT5G44130.1	Glyma.03G025600.1	Os06t0134900-01		Glyma.07G193000.1	Glyma.07G116500.1	Glyma.18G012800.2
Glyma.12G208000.11	Phvul.011G116400.1	Glyma.11G063600.1	Medtr8g078200.1	Glyma.16G031300.1	AT1G01470.1	Glyma.03G164000.1	Os10t0478000-01			Glyma.20G213900.1	Glyma.09G006100.1
Glyma.11G243400.1	Phvul.001G255200.1	Glyma.14G099900.1	Medtr1g015165.1	Glyma.16G032200.1	AT1G01480.1	Glyma.03G190100.1	Os11t0149200-00			Glyma.10G214600.1	Glyma.05G185100.1
Glyma.11G252800.1	Phvul.001G263900.1	Glyma.14G145900.3	Medtr1g006695.1	Glyma.16G012000.1	AT1G54050.1	Glyma.03G190100.1	Os12t0147200-01			Glyma.08G183500.1	Glyma.14G010600.1
Glyma.11G169500.1	Phvul.001G244600.1	Glyma.14G096800.6	Medtr3g104550.1	Glyma.16G031300.1	AT2G46140.1	Glyma.03G202600.1	Os12t0161100-00			Glyma.12G096400.1	Glyma.11G063600.1
Glyma.11G040300.1	Phvul.002G003400.1	Glyma.14G163302.1	Medtr3g072810.1	Glyma.16G030000.2	AT2G46240.1	Glyma.02G208300.1	Os02t0756600-01			Glyma.01G152800.1	Glyma.17G017400.1
Glyma.11G055100.1	Phvul.002G018100.1	Glyma.14G171100.1	Medtr3g074080.1	Glyma.16G032200.1	AT3G61510.1	Glyma.02G204700.1	Os02t0794500-02			Glyma.03G015900.1	Glyma.10G223200.1
Glyma.11G063600.1	Phvul.002G026200.1	Glyma.14G212700.1	Medtr3g065160.1	Glyma.16G085600.1	AT3G07350.1	Glyma.02G132500.1	Os02t0764700-01			Glyma.07G061700.1	Glyma.14G009200.1
Glyma.11G032700.1	Phvul.002G063100.1	Glyma.14G010600.1	Medtr3g061170.1	Glyma.16G085600.1	AT3G25240.1	Glyma.02G228100.1	Os03t0291500-01			Glyma.01G225100.1	Glyma.07G061500.1
Glyma.11G003500.1	Phvul.002G048100.1	Glyma.14G099900.1	Medtr3g104780.1	Glyma.16G116200.1	AT4G35560.2	Glyma.02G237233.1	Os03t0329700-01			Glyma.06G303300.1	Glyma.01G040700.1
Glyma.11G032700.1	Phvul.003G220500.1	Glyma.14G145900.3	Medtr3g109650.1	Glyma.16G109300.1	AT4G19230.2	Glyma.02G110000.1	Os08t0433400-02			Glyma.07G092800.1	Glyma.04G212200.1
Glyma.11G055100.1	Phvul.003G243300.1	Glyma.14G163302.1	Medtr5g059130.1	Glyma.16G109300.1	AT5G45340.1	Glyma.02G132500.1	Os09t0457900-01			Glyma.14G163302.1	Glyma.17G011100.1
Glyma.11G063600.1	Phvul.003G251300.2	Glyma.14G167800.1	Medtr5g061550.1	Glyma.15G110600.1	AT1G11925.1	Glyma.05G049800.1	Os02t0676800-01			Glyma.05G003900.1	Glyma.16G109300.1
Glyma.11G196600.1	Phvul.005G133000.1	Glyma.14G009200.1	Medtr5g097060.1	Glyma.15G008300.1	AT1G52565.1	Glyma.05G049900.2	Os02t0677300-02			Glyma.20G231751.1	Glyma.02G097900.1
Glyma.11G197300.1	Phvul.006G078900.1	Glyma.14G018800.1	Medtr5g093780.1	Glyma.15G042200.1	AT2G28660.1	Glyma.05G136100.1	Os03t0236200-01			Glyma.13G275000.1	Glyma.15G110600.1
Glyma.11G169500.1	Phvul.006G070100.1	Glyma.14G057900.1	Medtr5g082950.1	Glyma.15G008300.1	AT3G15760.1	Glyma.05G049800.1	Os04t0572200-00			Glyma.13G222000.1	Glyma.19G254100.1
Glyma.11G169500.1	Phvul.008G222500.1	Glyma.14G214800.1	Medtr5g078040.1	Glyma.15G042200.1	AT3G53530.2	Glyma.05G049900.2	Os04t0572400-00			Glyma.10G258100.1	Glyma.03G137900.2
Glyma.11G063600.1	Phvul.009G055800.1	Glyma.13G149000.1	Medtr1g061730.1	Glyma.15G110900.1	AT4G04360.1	Glyma.05G208700.1	Os04t0559700-01			Glyma.11G040300.1	Glyma.02G057700.1
Glyma.11G124700.1	Phvul.011G051600.1	Glyma.13G334000.1	Medtr2g096630.1	Glyma.15G095600.1	AT5G18560.1	Glyma.04G083200.1	Os01t0232000-00			Glyma.02G086850.1	Glyma.13G334000.1
Glyma.11G196600.1	Phvul.011G081900.1	Glyma.13G275000.1	Medtr2g078780.1	Glyma.15G104700.1	AT5G19110.2	Glyma.04G098400.1	Os03t0188400-01			Glyma.08G156600.1	Glyma.16G030000.2
Glyma.14G096800.6	Phvul.001G037000.2	Glyma.13G152644.1	Medtr2g015000.1	Glyma.15G042200.1	AT5G02600.1	Glyma.04G018700.1	Os03t0133100-01			Glyma.12G001600.1	Glyma.15G110900.1
Glyma.14G212700.1	Phvul.001G229200.1	Glyma.13G222000.1	Medtr2g018350.1	Glyma.18G012800.2	AT1G67790.1	Glyma.04G190900.1	Os04t0482300-01			Glyma.11G197300.1	Glyma.09G112100.1
Glyma.14G099900.1	Phvul.001G039800.1	Glyma.13G240300.1	Medtr2g013140.1	Glyma.18G296900.1	AT1G67090.1	Glyma.04G083200.1	Os05t0231700-01			Glyma.16G170400.1	Glyma.18G231800.1
Glyma.14G145900.3	Phvul.001G074200.1	Glyma.13G290300.1	Medtr2g093020.1	Glyma.18G231800.1	AT1G01725.1	Glyma.04G036600.1	Os06t0216700-01			Glyma.05G182800.4	Glyma.07G219400.1
Glyma.14G096800.6	Phvul.003G135400.1	Glyma.13G293500.1	Medtr2g090765.1	Glyma.18G252300.1	AT2G44840.1	Glyma.04G098400.1	Os09t0468700-00			Glyma.09G224800.1	Glyma.01G108800.2
Glyma.14G010600.1	Phvul.006G060700.1	Glyma.13G298800.1	Medtr2g090225.1	Glyma.18G214500.1	AT3G08770.2	Glyma.04G022800.1	Os09t0540400-02			Glyma.13G175700.1	Glyma.09G063300.1
Glyma.14G057900.1	Phvul.008G222400.1	Glyma.13G183000.1	Medtr2g013010.1	Glyma.18G231800.1	AT4G00530.1	Glyma.04G039500.1	Os09t0455300-01			Glyma.09G118900.1	Glyma.07G065700.1
Glyma.14G063700.1	Phvul.008G227900.1	Glyma.13G290300.1	Medtr2g016190.1	Glyma.18G296900.1	AT5G38410.3	Glyma.07G030800.1	Os02t0201000-02			Glyma.17G006900.1	Glyma.19G042900.1
Glyma.14G063800.1	Phvul.008G228000.1	Glyma.13G087800.4	Medtr3g074040.1	Glyma.17G261500.1	AT1G76160.1	Glyma.07G203000.2	Os05t0564500-01			Glyma.06G313500.1	Glyma.02G035300.3
Glyma.14G163302.1	Phvul.008G166000.1	Glyma.13G175700.1	Medtr4g088475.1	Glyma.17G011100.1	AT1G11925.1	Glyma.07G193000.1	Os07t0566800-01			Glyma.07G048800.1	Glyma.04G229800.1
Glyma.14G018800.1	Phvul.008G271900.2	Glyma.13G290300.1	Medtr4g080050.1	Glyma.17G140200.1	AT2G45180.1	Glyma.06G062000.2	Os02t0181300-01			Glyma.06G155000.1	Glyma.07G254100.1
Glyma.14G010600.1	Phvul.008G282500.1	Glyma.13G089800.1	Medtr5g064120.1	Glyma.17G073200.1	AT2G24000.1	Glyma.06G110600.1	Os02t0767300-01			Glyma.11G124700.1	Glyma.06G054700.1
Glyma.14G009200.1	Phvul.008G284100.1	Glyma.13G054700.1	Medtr6g015770.1	Glyma.17G132800.1	AT4G11910.1	Glyma.06G019100.1	Os06t0725500-00			Glyma.02G043300.1	Glyma.20G097800.1
Glyma.14G096800.6	Phvul.009G078300.3	Glyma.13G149000.1	Medtr7g103280.1	Glyma.17G073200.1	AT4G30610.1	Glyma.08G212000.3	Os02t0201000-02			Glyma.02G216200.1	Glyma.04G013300.1
Glyma.14G171100.1	Phvul.009G029500.1	Glyma.13G334000.1	Medtr7g099860.1	Glyma.17G132800.1	AT4G22920.1	Glyma.08G242100.1	Os03t0426900-01			Glyma.13G152644.1	Glyma.04G023900.1
Glyma.14G099900.1	Phvul.009G080200.1	Glyma.13G202600.1	Medtr8g037205.1	Glyma.17G064300.1	AT5G57510.1	Glyma.08G056600.1	Os07t0565700-02			Glyma.07G078600.1	Glyma.11G055100.1
Glyma.14G145900.3	Phvul.009G110000.1	Glyma.16G170400.1	Medtr1g099210.1	Glyma.17G078700.1	AT5G08020.1	Glyma.08G010900.1	Os11t0498600-01			Glyma.20G168700.1	Glyma.14G096800.6
Glyma.13G149000.1	Phvul.001G184600.1	Glyma.16G206200.1	Medtr1g076860.1	Glyma.17G017400.1	AT5G19040.1					Glyma.18G094600.1	Glyma.09G004200.2
Glyma.13G334000.1	Phvul.001G169700.1	Glyma.16G109300.1	Medtr5g025610.1	Glyma.17G078700.1	AT5G61000.1					Glyma.07G220000.1	Glyma.03G203300.1
Glyma.13G183000.1	Phvul.002G225600.1	Glyma.16G116200.1	Medtr5g024210.1	Glyma.19G219700.1	AT1G02460.1					Glyma.12G182500.8	Glyma.05G229100.1
Glyma.13G175700.1	Phvul.002G231400.1	Glyma.16G170400.1	Medtr6g034805.1	Glyma.19G214500.1	AT1G02700.1					Glyma.14G018800.1	Glyma.19G255700.1
Glyma.13G071400.1	Phvul.004G018500.1	Glyma.16G085600.1	Medtr7g053310.1	Glyma.19G255700.1	AT2G46494.1					Glyma.10G119900.1	Glyma.06G174100.1
Glyma.13G054700.1	Phvul.004G038300.1	Glyma.16G031300.1	Medtr7g079180.2	Glyma.19G183200.1	AT2G36985.1					Glyma.13G054700.1	Glyma.10G036200.1
Glyma.13G290300.1	Phvul.005G094800.1	Glyma.16G032200.1	Medtr7g079080.1	Glyma.19G174000.1	AT2G37430.1					Glyma.01G195300.1	Glyma.07G032400.1
Glyma.13G293500.1	Phvul.005G099500.1	Glyma.16G004500.1	Medtr8g018790.1	Glyma.19G174000.1	AT2G28710.1					Glyma.07G154700.1
Glyma.13G298800.1	Phvul.005G105400.1	Glyma.16G012000.1	Medtr8g022720.1	Glyma.19G254100.1	AT3G61660.2					Glyma.13G298800.1
Glyma.13G275000.1	Phvul.005G073900.1	Glyma.16G027800.1	Medtr8g028050.1	Glyma.19G203700.1	AT3G11910.1					Glyma.06G077000.1
Glyma.13G266800.1	Phvul.005G079600.1	Glyma.16G030000.2	Medtr8g028265.1	Glyma.19G174000.1	AT3G53600.1					Glyma.06G298300.1
Glyma.13G222000.1	Phvul.006G168172.1	Glyma.16G031300.1	Medtr8g028480.1	Glyma.19G219700.1	AT4G01890.1					Glyma.19G239100.1
Glyma.13G240300.1	Phvul.006G186600.1	Glyma.16G032200.1	Medtr8g028600.1	Glyma.19G203700.1	AT5G06600.1					Glyma.12G208000.11
Glyma.13G183000.1	Phvul.006G188500.1	Glyma.16G109300.1	Medtr8g072260.1	Glyma.19G042900.1	AT5G38710.1					Glyma.15G021600.1
Glyma.13G290300.1	Phvul.006G175400.1	Glyma.16G116200.1	Medtr8g073335.1	Glyma.01G216000.1	AT1G63030.1					Glyma.13G240300.1
Glyma.13G152644.1	Phvul.006G179900.1	Glyma.16G085600.1	Medtr8g012240.1	Glyma.01G216000.1	AT1G12610.1					Glyma.07G217700.1
Glyma.13G149000.1	Phvul.007G225200.1	Glyma.16G032200.1	Medtr8g098930.1	Glyma.01G040700.1	AT1G59730.1					Glyma.04G131100.1
Glyma.13G334000.1	Phvul.007G157600.2	Glyma.15G042200.1	Medtr1g067560.1	Glyma.01G040700.1	AT1G69880.1					Glyma.18G002866.1
Glyma.13G087800.4	Phvul.008G171600.5	Glyma.15G050000.1	Medtr2g008010.1	Glyma.01G108800.2	AT2G37960.1					Glyma.07G200000.1
Glyma.13G089800.1	Phvul.008G174100.1	Glyma.15G077700.1	Medtr2g014470.1	Glyma.01G141900.4	AT2G45380.1					Glyma.10G246200.1
Glyma.13G087800.4	Phvul.009G029000.2	Glyma.15G095600.1	Medtr2g019750.1	Glyma.01G106800.1	AT2G29500.1					Glyma.13G202600.1
Glyma.13G089800.1	Phvul.009G032000.1	Glyma.15G104700.1	Medtr2g022320.1	Glyma.01G108800.2	AT3G54060.1					Glyma.13G290300.1
[truncated: 363 more rows]

## Sheet: Tab.S7
Table S7. WGCNA based hub genes in the significant modules
[truncated: 149 more rows]

[truncated: 2 more sheets: Tab.S8, Tab.S9]
